# Supplementary material for: Pathologic Replication-Independent Endogenous DNA Double-Strand Breaks Repair Defect in Chronological Aging Yeast
Source: Front Genet. 2018 Oct 25;9:501. doi: 10.3389/fgene.2018.00501 (PMC6209823; doi:10.3389/fgene.2018.00501)
Supplement: Supplementary file 1 [file Table_1.XLSX]

## Sheet: WT
Supplementary Table 1. MIB sequence of wild type
A
A
A
A
A
A
A
A
A
A
A
A
A
AA
AA
AAAAGAGAACG
AAAGAAAT
AAATGATACTGAATC
AAATGGAATTCTCTGTTGACTACTAAACTGAGAGAA
AAC
AACGCGTA
AACT
AACTAATTCAG
AACTAATTCAG
AAG
AATGAAAAATGG
AATGAAAAATGG
AATGAAAATGGAG
AATGAAAATGGAG
AATGACAAAGAT
AATGACAAAGATA
AC
AC
ACA
ACAATCTTAAGCAGTGCTGGGGATGAT
ACAATCTTAAGCAGTGCTGGGGATGAT
ACC
ACTG
AG
AG
AGA
AGAAATCAAAGAACGGGAA
AGAAATTTTAAAAGGAAAAAAACTAA
AGACCCAGGTGGGCGGCGTGC
AGATAAAGCAAACAATGTTG
AGC
AGT
AGTAA
AGTAGAGCGTTTGA
AGTAGAGCTTGA
AGTAGAGCTTGA
AGTAGAGCTTGA
AGTAGAGCTTGGA
AGTG
AGTG
AGTTATCAATGAGGAAGAAACTGGCATC
AGTTATCAATGAGGAAGAAACTGGCATC
AGTTGGAATTTAAT
AGTTTGGAATTTAAT
ATAGTGTTTTGACCGTTGTAAATGCAATGCTGGGTGCCTT
ATCA
ATCATTAAATATAGATAACATAGAT
ATCATTAATATAGATAACATAGAT
ATGAAAAATGG
ATGCTACTTGCTGGTGTGCTACGAGG
ATGTTAAGATCATCGGATTGTTGGATCTCATTT
ATGTTAAGATCATCGGATTGTTGGATCTCATTT
ATGTTAAGATCATCGGATTGTTGGATCTCATTT
ATGTTTTATTTA
ATTACTATTG
ATTACTATTG
ATTACTATTG
ATTC
ATTGCTTC
ATTGCTTC
ATTT
ATTT
C
C
C
C
C
C
C
C
CA
CA
CA
CAAAACATTTTTTTAAGTCTACTTCAAT
CAAAACGG
CAAAACGG
CAATTTAACC
CAATTTAACC
CACACACTAATAATGTTTCCTGCTCC
CACC
CACC
CACCA
CACCAT
CACCAT
CACCG
CACTAACA
CACTAACA
CAGA
CAGACTTCTTCCCGTTTTC
CAGATCACTGATGATGAACTCACCTTCTTGTATAAC
CAGTCATTCAATGCCCGCGTGCAAAGTGATCTAGTCG
CATATAGGAGTCCCAACCATATAATTCATTGAATCTACC
CATATAGGAGTCCCAACCATATAATTCATTGAATCTACC
CATCTTCA
CATGAATTCTGATTTTTTTTCTATTTCTAT
CATTCAAAGTAGAATTTTG
CATTTAAAGA
CCATACACACAAAAAAGGCAACAATGGACAAAATCAGAGAAAGCTAAG
CCC
CCCGCAATAGTTCTCGTATCAC
CCTTGGC
CG
CG
CG
CG
CG
CG
CG
CG
CG
CGACCCG
CGACCCGGTACTTTTTCACTCTTCTTTCAAAGTTCTTTTCATCTTTCCATCAC
CGATGGTCAGAA
CGCAGATTACTGG
CGCTTTCCTG
CGG
CGG
CGGGCCTCCGGCTG
CGGGCCTCCGGCTG
CGGGCG
CGGTGTTGA
CGTTCAGCGACTCCAT
CGTTCAGCGACTCCAT
CGTTCAGCGACTCCAT
CT
CT
CTC
CTCATTAAACT
CTCATTAAACT
CTCATTAACT
CTCGACCATCAAACAG
CTCGACCATCAAACAG
CTGCCTTTAGAAGAGCTCTTTATTTGAGCATTTTGCATTGT
CTGCCTTTAGAAGAGCTCTTTATTTGAGCATTTTGCATTGT
CTGTAAGAATCTAACTTATGATAACTTCTTCACCATCAATGGAGGTATTAGCGGAT
CTTCGCAATG
CTTCTTCTACCGGCGGTGA
CTTCTTCTACCGGCGGTGA
CTTCTTCTACCGGCGGTGA
CTTCTTCTACCGGCGGTGA
CTTCTTCTACCGGCGGTGA
G
G
G
GA
GAAGGAATCTGTTGTTAC
GAATTTTTCTGCTAGTT
GAC
GACAACATTAA
GACAACATTAA
GACCACC
GACCACC
GACT
GACTAGTTACAACGTTCTCTTTTGCTTAGTTAGAACTCGCTT
GATAAGCACGAAAATACATAATACA
GATAAGCACGAAAATACATAATACA
GATAATAATGTC
GATCTCGATAGT
GC
GCAAACGGGATTCCACCTGTATCGCGGTCTGTTCATCACGCGCGTTGTTGCCCGGCGAACCGCAGAAAGAGG
GCAAAGG
GCAAAGG
GCAACGGGATTCCACCTGTATCGCGGTCTGTTCATCACGCGTCGTTGTGCCCGGCGACCGCAGAAAGAGG
GCAATTCGCTATATACAC
GCACAAATTGAGA
GCAG
GCAG
GCAG
GCCAAAATCATCCACTAATGTGATTGTG
GCCGT
GCGTCTTCC
GCTGAATTCCGCAACGTCAATA
GCTGCTGAACTAACCTAATTTATGTTGGATGATTACACATAACGG
GCTTGACCTCCTGCGCC
GG
GG
GGATGACATATCGAAAATGAACTA
GGCAATAATTCGTTGGCAAATTCACTA
GGCAATAATTCGTTGGCAAATTCACTA
GGCAATAATTCGTTGGCAAATTCACTA
GGCAATAATTCGTTGGCAAATTCACTA
GGCGGAAGACCGCCTTTCG
GGGCGATGTCTGAAAATACATAAA
GGGCGATGTCTGAAAATCATAAA
GGGTGTG
GGGTGTG
GGT
GT
GT
GT
GTAAGAAAACATAGAATAGT
GTAAGAAAACATAGAATAGT
GTAAGAAAACATAGAATAGT
GTAGAAAACATAGAATAGT
GTCCGGCCGGGCCCCTCACCGCGAG
GTGGAAC
GTGGAC
GTTCACATTGGTCCCAATTATCAGTTCTTAC
GTTTGCGATGCCTCAATCGGGT
T
TA
TA
TAAAATATGAATCATGCTAAGT
TAATCTTGCTAAACCAAAAT
TAATCTTGCTAAACCAAAAT
TAGTGGAAAGGCT
TAT
TATATATCGATGTGAACATAGCATT
TATT
TATT
TATTCACTCACTCCTTCAGCGTCTATTCTGCGTTTTTTGTTCACTATCGAAGCAGCATCATC
TATTT
TATTT
TATTTAATTTCC
TATTTAATTTCC
TATTTAATTTCC
TC
TCCTTTTTAACGAAATGGTTATGACTAGACAGACACCTTACGTCTTACTCCTTCATGCTTATT
TCTAAAAATAATTCTCTTAT
TG
TG
TGAAAACCAATCATCTAGCACTTTCATTTCTGG
TGAATTTGATATCGGGAAAAACTAA
TGAGAAAAC
TGATAACAAAAATTTTCAAATAGGAACAATCTGTATTAAAAATTTCTTCAAATTTGAATACA
TGCAGTTT
TGGCATGCAGAGGTAGTTTCAAGGTGACAGG
TGT
TGT
TGT
TGT
TGT
TGTTTCTAGC
TT
TTAACAGTGATACTAAATTTTGAACC
TTAACAGTGATACTAAATTTTGAACC
TTAAGCCACTTTCA
TTAAGCCACTTTCA
TTAAGCCACTTTCA
TTGATTTTGAAATAGTGGTGAATATAAGTTCACATTTTT
TTTCTAACTTTAAGCCTT
TTTCTAACTTTAAGCCTT
TTTTC

## Sheet: WT-CA
Supplementary Table 2. MIB sequence of wild type treated with caffeine
A
A
AA
AAAACATTTA
AAAACATTTA
AAAAGAAATTGAAGCACCAGTTTA
AAATTAC
AAGAAGAAGGA
AATTATACTGATC
AC
AC
AC
AGA
AGAAA
AGAAA
AGAAGATTTCAAGTTCTCGCAATGGGCGG
AGAGT
AGAGTTAAACCTAGCCAACG
AGATGGGTGTCCGTAAA
AGGTAAC
AGGTAGGTCGCCGCGCGCAG
AGGTT
AGT
AGTTAAACCTAGCCAACG
AGTTAAACCTAGCCAACG
AGTTAAACCTAGCCAACG
ATATTA
ATATTA
ATG
C
C
C
C
C
C
C
C
C
CA
CA
CA
CA
CA
CAAGATTCTGCTCTTTTCAGGGCTAGATAACCAGATGCG
CAC
CAC
CAGAA
CAGGCGAG
CATTCACCACCTTTAAATTTTCCTGATCTCGATAGT
CATTCACCACCTTTAAATTTTCCTGATCTCGATAGT
CCAAA
CCTC
CCTGTTTGTTAGATTGCAACCTTCTGT
CG
CG
CG
CG
CG
CGAAAAGAATAGGTCCAAATATCAATATATATAGC
CGC
CGT
CGTTTCATTTCAA
CTA
CTA
CTA
CTCCA
CTCGT
CTCGTGACG
CTCGTGG
CTCGTGG
CTT
CTTACAATACCCCGTTGTAACA
CTTATAAAGTGAATCAATTATGACAAA
CTTCATCTATTTCT
CTTGTCTAGTCCTTTATGGCATCGTGTAAAATTGGTATATA
CTTTT
CTTTT
G
G
G
G
G
G
G
G
G
G
G
G
G
G
G
G
G
G
G
G
G
G
G
G
G
G
G
G
G
G
GA
GAATAGTTTTCATTG
GACGATTACCGTGGG
GACGATTACCGTGGG
GACGATTACCGTGGG
GACGATTACCGTGGG
GACGATTACCGTGGG
GACGATTACCGTGGG
GACGATTACCGTGGG
GACGATTACCGTGGG
GACGATTACCGTGGG
GAGAACGACGGCCTGCCCCTGCCCGCCGACGTCACGGGCTCGATCGAGGGCCAGATGGTGTGCCGCAAGTGGGCCG
GAGTCAG
GAGTCAG
GC
GC
GC
GCCAGG
GCCGAGC
GCTCCTAAGCCGTTTT
GGACGT
GGACGT
GGAGT
GGATGGGACGACCAGTAAG
GGTAATATTTATTTTGA
GGTATGGTTGAGTGAG
GGTATGGTTGAGTGAG
GGTTGTTTACTCCAATGCCGTTTCCTG
GT
GT
GT
GTA
GTAAAAGC
GTC
GTC
GTCA
GTCAAGGCAGCCCTGGCACACGTCC
GTCTTGGGGACTTTTCTATTAC
GTG
GTG
GTG
GTGAATTTCTCTTTTGG
GTGC
GTGCAGGC
GTGCC
GTGCC
GTGCC
GTGCCAG
GTGCCAG
GTGCCAGG
GTGCCAGGGC
GTGCCAGGGCTGCCTAGGT
GTGCCC
GTGCCCGG
GTGTCCAACAGTAAACGTGTTTTTTTAATGTCCCTAACCACTCATTC
GTGTCCAACAGTAAACGTGTTTTTTTAATGTCCCTAACCACTCATTC
GTTGTT
GTTGTT
GTTGTTGA
T
T
T
TAATATGCTTA
TG
TG
TGCAATTTTTC
TGCTTCGTAGAATTACAGTTGCATGACATGTTGAACTCAGAAACGA
TGGATGGTTTATGATTCTAGAAGATTG
TGT
TGT
TGTCGTTT
TTTCAACCGCGCCTCTCTACGACAAACTAACTGCC

## Sheet: WT D50
Supplementary Table 3. MIB sequence of wild type day 50
A
A
A
A
A
A
A
A
A
A
A
A
A
A
A
A
A
A
AAAAGAAAAAGTGGGGATCG
AAAAGAAAAAGTGGGGATCGAAGGTGAGACATAACGGAGTTATTTACAAGCGGAATAGGAAGGAAAAGGAAAAGAAA
AAAAGAAAAAGTGGGGATCGAAGGTGAGACATAACGGAGTTATTTACAAGCGGAATAGGAAGGAAAAGGAAAAGAAA
AAAAGAAATTGAAGCACCAGTTA
AAAAGAAATTGAAGCACCAGTTTA
AAAAGAAATTGAAGCACCAGTTTATCACTACTTTTTCACTCTCTTTTCAGA
AAAATGACCAACCAG
AAAATTCGAAGAATTGACATAGAGTTAGTGTGTAACTGGACGACGGATTCAAGAGCGAAAGCCATTAAAATAGCCGACGACGACGATGTGGAGTTAATGTTTT
AACA
AACA
AACA
AACAACGATTGCTCTGAATCCAATGGGTATGACTTATTTGTTTCTGTAGTTGTT
AACAACGATTGCTCTGAATCCAATGGGTATGACTTATTTGTTTCTGTAGTTGTTA
AAG
AAGAAGAAGGA
AAGAAGAAGGA
AAGAAGAAGGA
AAGAAGAAGGA
AAGGAAATACGAAAAGTGAAG
AAT
AATAACCCACCTAA
AATAG
AATAGG
AATCAA
AATTCA
AATTCA
AATTCA
AC
AC
AC
AC
AC
AC
AC
ACAGGGCGGCCATCTCCTCGGGCGGGTAGGAGTGGTGCAGGTAGTGGATCGCGGCGTGCCCGATCTCCGC
ACAGGGCGGCCATCTCCTCGGGCGGGTAGGAGTGGTGCAGGTAGTGGATCGCGGCGTGCCCGATCTCCGC
ACATGTATATATTGCAC
ACATTGTTTATAT
ACC
ACC
ACC
ACC
ACCTT
ACGTCCACGAGG
ACTATACCCATATTTCGGTTGGTTAGTTTGTTACCTTCAGTGTCCTCCGTTGGATAGATGGCAGGCGTT
ACTCCAAGTTCAGAGGTAAGACT
ACTCGTAGGCGTCGATCGAGTCGCGGGGCGCGAGGCGCAGC
ACTCGTAGGCGTCGATCGAGTCGCGGGGCGCGAGGCGCAGC
ACTGA
ACTTT
AG
AG
AG
AG
AG
AGA
AGAAA
AGAAA
AGAAAA
AGAAAA
AGAAAACACATATTCCCGTAATATGTTCAAGAT
AGAAAAGCAGCTAGTAAATGAGCAC
AGAAACGTATAAATCTAATTGC
AGAAACGTATAAATCTAATTGC
AGAAACGTTGTCTCCACACTTGTTAAAGTTCCTTTTACTG
AGAAACTTTGGTTAAAGATACGTTGAACAAA
AGAACAAATCGCTATTG
AGAACAAATCGCTATTG
AGAACAAATCGCTATTG
AGAACATATTCAGGGGG
AGAACTGGCTCGCG
AGAATTGCTTTG
AGACAAGAGTATCAAACAAAGGATATA
AGACG
AGACGTTCCAGGCCGACGTCGCGACCAGAT
AGAG
AGAGAAGAAACAGACAAATTCAGAGCCCACAGGTCAGCAAAGCGGCATGACCGAGTATGTGGCCACACGTTGGTACAGGGCGCCAGAGGTGATGTTAACCTCTG
AGAGAAGAAACAGACAAATTCAGAGCCCACAGGTCAGCAAAGCGGCATGACCGAGTATGTGGCCACACGTTGGTACAGGGCGCCAGAGGTGATGTTAACCTCTG
AGAGAAGAAACAGACAAATTCAGAGCCCACAGGTCAGCAAAGCGGCATGACCGAGTATGTGGCCACACGTTGGTACAGGGCGCCAGAGGTGATGTTAACCTCTG
AGAGAATATGAAGGTGAATTAGATAATTAAA
AGAGCA
AGATAAAAAACT
AGATAAAAAACT
AGATAAAAAACT
AGATGA
AGATGCAGGCGATCCAGAAGAAGTA
AGATGCAGGCGATCCAGAAGAAGTA
AGATTTGATATATTATTATGTAGGGATTC
AGATTTGATATATTATTATGTAGGGATTC
AGC
AGCA
AGCAGCGGCATTAGCATCCTCGACTAA
AGCAGCGGCATTAGCATCCTCGACTAA
AGCAGCGGCATTAGCATCCTCGACTAA
AGCATCCTTGACTTAC
AGCATTCCAAAAG
AGCCGCGGTAATTC
AGCTCTAAAGGTCGATGCTTAGAGAAATTCATAGAACATAAAATGGCCAACATAACTAAGAACAAATTC
AGG
AGGA
AGGAACGGCAGCAACCGGAGCTCAAGCGCGTCATGG
AGGACATGCC
AGGACGCCTTATTCGT
AGGATAGTTCAAA
AGGATGGGGCGTATGA
AGGCTCATT
AGGCTCATTTGT
AGGTCGAACGCGA
AGGTTTATTTTGTAAATTTACCACTTTTTTCTTTTTCTATAAATACCCGCCTCC
AGT
AGTAAATGTTTTTG
AGTGAAAAATTATCACGATGGCAAAAGAGAGGGAAGAGAAGCCCT
AGTGGATTCCCACCTTTGATCGTCA
AGTGGCGTCCGACGCCTC
AGTT
AGTTTTGCTAGCTTGG
AT
AT
AT
AT
AT
AT
ATAAACGC
ATAACTGT
ATAATGTATAATTCATTA
ATAGTGGCCTACCATGGTTTCAACGGGTAACGGGGAAT
ATATCAATAAGCGGAG
ATATCAATAAGCGGAGGAAA
ATCAA
ATCAAGACACATTGTCAAATCTA
ATCAATAAGCGGAGGAAAAGAAACCAACCGGG
ATCAGGACTCATAGCT
ATCAGGACTCATAGCT
ATCAGGACTCATAGCT
ATCAGGACTCATAGCTGAATGGCAAAATAAGCGAGAGCTA
ATCATAAAACCTAAAAAG
ATCGAC
ATCTCTAATTGGT
ATCTTCTC
ATGTGCGGCATGGTCTTATGATATACCCTTTGTTTTCATATATATCCGTATTTTGAATTTTCTCTCAACATTCCCATGACTGACACAGACTTTATTTTTTTAACTCTAATACCTTATTTTTTGGGTAGTGAAG
ATGTGGGCCGCGACTGTA
ATGTTAAAAATAGCACAGATTCTCCCTTGATGAACAA
ATTACGAAACTAATCGA
ATTACGAAACTAATCGA
ATTATAACATTATTACCACGGCGATATTTTCCTA
ATTATAACATTATTACCACGGCGATATTTTCCTA
ATTCCATA
ATTCGAAAA
ATTCGAAAATACTGATAT
ATTTATACTTGCA
ATTTATACTTGCA
ATTTGTC
C
C
C
C
C
C
C
C
C
C
C
C
C
C
C
C
C
C
C
C
C
C
C
C
C
C
C
C
C
C
C
C
C
C
C
C
C
C
C
C
C
C
C
C
C
C
CA
CA
CA
CA
CA
CA
CA
CA
CA
CA
CA
CA
CA
CAA
CAA
CAA
CAAAACGGGAGCATGGAAAC
CAAATCTATTGCT
CAAATCTATTGCT
CAAATGAAAT
CAAATGAAAT
CAAATGAAAT
CAAATGAAATAAGGG
CAAATTGGAAGCACCGACAGTGATACCTG
CAAGAAGATAATAGCGTAAATTATAAGGTGTGGAAAAAACAACGATTGATAAACAAGAAAAACCAACTTTATTATGAACCTT
CAAGAGGGTTATGACACAGCCATTC
CAAGAGGGTTATGACACAGCCATTC
CAAGAGGGTTATGACACAGCCATTC
CAAGCAATATGATGATTACT
CAAGCGGATCGGGC
CAATGAC
CAATTTCTGCCATGAGTCCATTAGTTCTAAAACCTCTACTCTTTCCGATTCTTCTC
CAC
CAC
CACA
CACAAGGACTCAAGGTTAGCCAGAAGGAAAGGCCCCGTTGG
CACAATA
CACACA
CACACACA
CACACACCCAC
CACACACCCACCACACCCACACACACCCACACACCACTTCACC
CACACACCCACCACACCCACACACACCCACACACCACTTCACC
CACACCACACCCACACACCACACCCACACACCACACCCACACCCACACACACACCACACCC
CACACCCAC
CACACTCCTCTATAGAAA
CACAGCAGTGCATGATGACC
CACATCCAGAAACCACAATTCCTGAGGG
CACCAAATA
CACCC
CACCC
CACCCAC
CACCCACACACA
CACCCTCAACT
CACCTGTTTCCTCAGTTGTTT
CACCTTTCGTTTTATATGT
CACGACGAGGAGCACCGCGATCGCGATCCCCTCGCCCACCGCGGCGTCGGTGATCGCCTGCTCGACG
CACGACGAGGAGCACCGCGATCGCGATCCCCTCGCCCACCGCGGCGTCGGTGATCGCCTGCTCGACG
CACGACGAGGAGCACCGCGATCGCGATCCCCTCGCCCACCGCGGCGTCGGTGATCGCCTGCTCGACG
CACGACGCGCTGCTGCT
CACGCCCACCTAG
CACGGTGCAAGG
CACGGTGTA
CACGTCGACGGTACCC
CACTAAAACG
CACTATT
CACTCCTCAATTGGATTAGTCTCATCC
CACTCTAATCCCACTACCACACGCCATACAATTAACAATAGT
CACTTCG
CACTTTATACCGATAGAGGAATAACGCATAGAGCCTTCGTA
CACTTTATACCGATAGAGGAATAACGCATAGAGCCTTCGTA
CACTTTCAACCGTCCCTCCAAATGTAAGATGGCCTATCGGAATACATTTTC
CACTTTTCTAACC
CAGAGTC
CAGCACGACGACCGCGGCGACAACAACACCCTGGAGAACATCCGGGTGCGACGAGATGTGCGGGCTCAGCAGTTGCGTCGCCTACGTCGACGACGCCTTGGCGAGAACCCAATAGAACTGGTGTTCGAATACGATTGTGTCGTGG
CAGCTTTGGTGCCCATCGCAGACCTGTTCAA
CAGGATGCAACAAAAAA
CAGGGACGAAAGTCGGAACTAGTGATCCGG
CAGGGACGAAAGTCGGAACTAGTGATCCGG
CAGGTCCATGACCCAT
CAGTAAATGTTAGGATACG
CATAAATCAACAAGAAAGGGGTTCTGATCACGCTCCATCGGGCC
CATAAC
CATACAATCATTTATTAAGTAGTTGAAG
CATACAATCATTTATTAAGTAGTTGAAG
CATACAATCATTTATTAAGTAGTTGAAG
CATAGAATACTGA
CATC
CATGTTTAAAGCATCCGGCGGCCGGGACGACCTCGCGCTCGGCGCCGCGCTGGAGCAGCG
CATTGGCATTGGCAC
CATTTTTAACATATTGGG
CATTTTTC
CC
CCAATTCCACAGCAAAATCATCCCTATCATTAAGAAGGGCCAACAATGGCAG
CCAATTCCACAGCAAAATCATCCCTATCATTAAGAAGGGCCAACAATGGCAG
CCAATTCCACAGCAAAATCATCCCTATCATTAAGAAGGGCCAACAATGGCAG
CCACACACCCACCACAACA
CCACACCACACCCACACCCACACCCACACACACC
CCACACCACACCCACACCCACACCCACACACACC
CCACACCACACCCACACCCACACCCACACACACC
CCACACCACACCCACACCCACACCCACACACACC
CCACCACACCCACACCCACACACACCCACACACACACACCACACCCACACCCACACACACCACACCCACATCCACACCCAC
CCACGAG
CCACGAGACG
CCAGCTCCGACGTGAGGACGGGCTGGTTGTCG
CCCAACCCATTGCTCGGGA
CCCACACAC
CCCACACAC
CCCACACACACCACTGCCAGCACCAACGTCAGGACTAGTGCTACTACCACTGCCAGCATCAACG
CCCACACCCACACCCACACACTACACCCAC
CCCACAGCAGTGCATGATGACCCAA
CCCAT
CCCAT
CCCAT
CCCAT
CCCCAC
CCCCATGGCTGGTCT
CCCGCCTCCTCGAA
CCCGCGA
CCCTCGTTCCCATAACGCTTTCAAT
CCCTTGTTCGTTGAATGTAG
CCCTTT
CCCTTT
CCCTTT
CCCTTT
CCGACCTGCACGAATGGCGTAACGACTTCTCCGCTGTCT
CCGGCCCGGTGTCGGGGCACCAG
CCGGGACGACGACGCT
CCGGGTGCGGCAAGACGCTCATC
CCTACGAAGAGGAA
CCTCAACAGC
CCTCGCCGACCACGTGCTGCCCGAGCTGCCCGCGCTCAAGCTCGAGATCGACGAC
CCTCTGAAAC
CCTCTT
CCTCTT
CCTCTT
CCTCTT
CCTTGACCTTCTCGGCG
CCTTTATCCTGTTCTCTTTCCACAA
CCTTTCACTTCCCACGTTTAGCGGGACAG
CCTTTCACTTCCCACGTTTAGCGGGACAG
CG
CG
CG
CG
CG
CG
CG
CG
CG
CG
CG
CGA
CGA
CGA
CGA
CGA
CGAACACCCAACCACTGAGGCACGCCGGAGTGCGCACCGCTGG
CGAACACCCAACCACTGAGGCACGCCGGAGTGCGCCACCGCTGG
CGACCCGGGCCCC
CGACCGACACGAGGCCGGCCCGAGGCCGCCTGCTGCGTCCGTCCGCGTCACGA
CGACCTGCCACGACAGCCCGAACCGGTCC
CGACGGCCGCGCAGCACGGGGTGGTCG
CGACGTTCCTCGCCCGGCTGGTTGACG
CGACTTCCTGCAGAACAACTGGTGGAACAACGTCACGTGGGGCATCACGGCGATCGCGATCCCCGCGATCTGGCAGCTCTCCGG
CGAG
CGAGAGCTTTTGGTTTGCCACTTTCCAAGGAGGCC
CGAGATGGCTAACTAATGAGGCG
CGAGATGGCTACTAATGAGGCG
CGAGATGGCTACTAATGAGGCG
CGAGGAAGCAGACGGCG
CGAGGACGTCCGCGCCGAGACGGACATGAAC
CGATCCTCGCCGTCAA
CGATGAGCTCGTCGGTCGTGTCGCCCATCGCCGAGACCACGACGACGACGTCGTT
CGATGAGCTCGTCGGTCGTGTCGCCCATCGCCGAGACCACGACGACGACGTCGTT
CGATGCGATTAACCGGCAAAATCAGTAAAGGTATTTCGCGGAGGCGGCCT
CGATGCGATTAACCGGCAAAATCAGTAAAGGTATTTCGCGGAGGCGGCCT
CGATGGCCTGGTCGAGGACCGTGAGCGAGT
CGC
CGCAACGATTGAG
CGCAACGATTGAGCACGGGCGCCC
CGCACGTCGCTCTCGCCGA
CGCACTAATATTC
CGCCAAGAGCCA
CGCCAGCCGGCCCACGCGAGCACGGGGTGCGGACCTTCGTGCCCGGGAGGTGCGGCATGGCCGGGACGAGCGCCGG
CGCCCGGCCCGGCCTGATCTTCCTGCTCGTCTACCAGATCTTCGTCGTCG
CGCCCGGCCCGGCCTGATCTTCCTGCTCGTCTACCAGATCTTCGTCGTCG
CGCCCGGCCCGGCCTGATCTTCCTGCTCGTCTACCAGATCTTCGTCGTCG
CGCCCGGCCCGGCCTGATCTTCCTGCTCGTCTACCAGATCTTCGTCGTCGGTCG
CGCCGATCGAGAAG
CGCCGCGCTC
CGCCGCGGTAGCCGTCGTCGTCGAC
CGCCGCGGTAGCCGTCGTCGTCGAC
CGCCGGCTTCACGAAGTTCTTCGGCCACAACCACGACGGCGAGTTCCGC
CGCGAACCGTGCCCCCGTGCCCTCGCGCGGGACCATCCGTCGACGCGGAACGTG
CGCGACCTCGTCCGGGTTG
CGCGACGACCTGGA
CGCGACGACCTGGA
CGCGACGTCGACGGGGCGCT
CGCGACTACTCAAACAGCCGCTGGCACCCGCTCCTCGACTGGCGCCTCGCCATCGACATGCTCGACCTCA
CGCGACTACTCAAACAGCCGCTGGCACCCGCTCCTCGACTGGCGCCTCGCCATCGACATGCTCGACCTCA
CGCGACTACTTTG
CGCGAG
CGCGCACCTACCAGAGCTCGCTCCCCGCCGGGAC
CGCGCTGCGGTCC
CGCGCTGGCCGGCGA
CGCGGCCTCGACGTCGG
CGCGGCCTCGACGTCGGA
CGCGGGTTGGTCCCGTGGTCGGCGCTCGTGTGCGTCAGCGA
CGCGTCGCCATGAC
CGCTCAACCCGCTGGACTGGGCGATCGGCCTCGGG
CGCTCAACCCGCTGGACTGGGCGATCGGCCTCGGG
CGCTCGTCGCG
CGCTGACGATCA
CGCTTCAACGGCATCCG
CGCTTCTGACATAACTGCGTCCCTTCCATCGTTAACATCTTCGGCTTTCTCAACTTCCAGTGGAGCAACATCCTCCTCATCACTAATTGTCGCAAGTATAAC
CGGACCGACGCCC
CGGACCGACGCCC
CGGACCGACGCCC
CGGACCGACGCCC
CGGACCGACGCCC
CGGAGGA
CGGCCGCGGAG
CGGCGCTCGTTCT
CGGCGTGCTGACGAACGAGTA
CGGCTGGGCGTCGGGTT
CGGGAAGC
CGGGGCGCCGCCCGCGTCGCAGGG
CGGTCATCACGGAAGAAGCGAT
CGGTCTTCCTCCTGTCCGACGCGCTCATCGCGCTGAA
CGGTCTTCCTCCTGTCCGACGCGCTCATCGCGCTGAA
CGGTG
CGT
CGTAATAGGGGGAGGGGGTGGGTGATAATAACCAGAATATTAAATATATATAGAGCA
CGTATCATTCATCAAAATGAGAGGAAATTGTAGGTTTTGAAGGATG
CGTCATCACGACGCAG
CGTCCTCACCGACGCAGGG
CGTCGAGGGCATCC
CGTCGCGTCGTGCCCGTCGGG
CGTCTCGGCGTGAGTCCC
CGTGC
CGTGCT
CGTTCTTCGGT
CGTTTAGTTGCTTCTTATTC
CT
CT
CT
CT
CTA
CTA
CTACTAAATAGTGGTGCTAGCATTTGCTGGTTATCCACTTCTTAGAGGGACTATCGGTTTCAAGCCGA
CTACTAAATAGTGGTGCTAGCATTTGCTGGTTATCCACTTCTTAGAGGGACTATCGGTTTCAAGCCGA
CTAGCCAAGTTTCCCAA
CTATAAAACAACCTTTAGACTTACGTTTGCTACTCTCATGGTCTCAATACTGCCGC
CTATAAAACAACCTTTAGACTTACGTTTGCTACTCTCATGGTCTCAATACTGCCGC
CTATCC
CTATT
CTATTATAATA
CTC
CTC
CTC
CTC
CTC
CTCAAGGTTAGCCAGAAGG
CTCAGGGTGGGAACTTAAGA
CTCATC
CTCC
CTCCGGC
CTCCGGC
CTCCTTCTTTTCTTTTCTCTTCCTCTTCTTCATCATCTTCATCATCTTCTTCATCTTCTTCATCTTAT
CTCGCGCAGCGCGGTGAGGTTGCCGAGGCGGAAGTAGTTCGACAGCGCCGCGTGACGCGCTCGGCCGG
CTCGGCGCGAACATCGG
CTCGGGGCTCACGATGCACTGGCGCTGTACCCCCGCACGACCGAGG
CTCGGTGACCATCATCG
CTCGT
CTCGT
CTCGT
CTCGT
CTCGTG
CTCGTG
CTCGTGCTCGACCTCGCGCACCGCGGCGTCCCGCTCAAC
CTCGTGG
CTCGTGG
CTCGTGG
CTCTCCTTAAACCTTCTTTTAAACTCGGCCCAA
CTCTTGCCATCTCTTTCTATATCACCAACTGTTGACACTG
CTGACGCTCCT
CTGACGGCCGCATGGCGGAGC
CTGC
CTGCTTTGTAATTTTAACGGTGATGATTCGATTTCTAAATATTTATCA
CTGT
CTT
CTT
CTT
CTTAA
CTTAAA
CTTACAATACCCCGTTGTAACA
CTTACAATACCCCGTTGTAACA
CTTACAATACCCCGTTGTAACA
CTTACAATACCCCGTTGTAACA
CTTCCG
CTTT
CTTTCCGCCAAGTGCACCG
CTTTT
G
G
G
G
G
G
G
G
G
G
G
G
G
G
G
G
G
G
G
G
G
G
G
G
G
G
G
G
G
G
G
G
G
G
G
G
G
G
G
G
G
G
G
G
G
G
G
G
G
G
G
G
G
G
G
G
G
G
G
G
G
GA
GA
GA
GAAAAACACACA
GAAAAAGTAATAACATAA
GAAAACC
GAAAATGCTGCCCCTTTTTAAGAGAGAAGATGGTAGATACCAAAGACT
GAACGTTATTATCGTTACT
GAACTGCGGCGGCATCGGCGCGGTCATCGGCCACGAGATCGGTCACGGCTTCGACGACCAGGGCTCCA
GAATAGTTTTCATTG
GAATCTTCCACGGATAAAAC
GACAGGGAGATGGACAGACAAAGCCGCAGGT
GACCACACCCACACCCACACCC
GACCCCAAGGGCAAGCCCGTCGCG
GACGA
GACGA
GACGAT
GACGATCTCAGTA
GACGATCTCAGTA
GACGATTACCGTGGG
GACGATTACCGTGGG
GACGATTACCGTGGG
GACGTA
GACTTGAGGGACATGAAGGAACGTATTG
GACTTTTCCAGTTCCTGACAATTATAAGAAATACAAAACGTTAGCATTTGCATTTGTTGGAC
GAGCTCGACCCGGAGATCGAGATCATCGCCTACCA
GAGGCAGCCCTAGCACCC
GAGTATTTACATTTTCGCT
GAGTCAG
GAGTCAG
GAGTTCATCGACGGCGG
GAT
GATA
GATA
GATA
GATATTGTAGCTGAAGCTACATATTTTAGGTGATCATACTAT
GATCATGTCGGCGGCACCGAGTGAAGAGGCCGTGAAAAATGAGCCTCCAGTCACCAAGC
GATCG
GATCG
GATCTTCGTCTACTCGAAGGCGGGCGCGGCCGCGGTGGCGGTCGGCGACCACGTCGAGGTGACGGGCGCGGTGTCCG
GC
GC
GC
GC
GC
GCAA
GCAAC
GCAACAAGGCA
GCAAGCATTCGATGAATGAAA
GCAC
GCACGATCGACGGCA
GCACGATCGACGGCA
GCAGGTTACCGCCACATTCCATGGC
GCCAAGACTAAGGACAACAACTTGTTGGGTAAGTTCGAATTGAGTGGTATTCCAC
GCCAAGACTAAGGACAACAACTTGTTGGGTAAGTTCGAATTGAGTGGTATTCCAC
GCCACGCAGTCGGGGGA
GCCGAC
GCCGAGCACCGGGACGGACCGGGGCCACGCCCGACGGA
GCCGGCAC
GCCTGGT
GCCTGGT
GCG
GCG
GCGAAGATGGT
GCGG
GCGT
GCGT
GCT
GCT
GCTACACGTCCGAGGACGCCACGCGCAAC
GCTCAAGGACACGT
GCTCATCCGCATGCGCGA
GCTCCT
GCTCCTCATCGGGTCGGTCTCGGACGCGGTCGGTCGCCGCGCTCCCCTGCTGGTGTCGCTCGCCGT
GCTCGACTTCCACGCGCTCAA
GCTCGCCGAACTGCCGCACGCCCCACAGGTTGATCACGGCGAACACGACGACCACGGCGAGCGCGACGCCCCACTGCGGCAC
GCTCGCGCAGCGCGGCGTCGTGCTCGGAGGGGA
GCTGGTTCGAGAAGGACTACG
GG
GG
GGA
GGAA
GGAAAACTCATTAACTGAGAAAATACCCAAATTAAA
GGACGT
GGACGT
GGACGTTCATT
GGACGTTCATT
GGACGTTCATT
GGACTCGCTTTCGCTACGGCTTCCCCACACGGGTTAACCTCGCCACTGAGCACTA
GGACTCGCTTTCGCTACGGCTTCCCCACACGGGTTAACCTCGCCACTGAGCACTA
GGACTTCGGTA
GGAGACGACGACGGCCGGCCCGTT
GGATGAA
GGC
GGCAG
GGCAGGG
GGCATGGCCGGGACGAGCGCCGG
GGCATGGG
GGCATGTGGTGA
GGCATGTGGTGA
GGCCGTCCTCGCCGCCCGA
GGCCGTCCTGCCACGT
GGCGACGTCCGAGAACCAGTGCGAG
GGCGAGGAAGACGACGAGAGCGCCGAGCAGGACGAC
GGCGAGGTCGGGTCGAGCTGGG
GGCGCCGACGTCGAGGCATGGCCCGACACGCACTGGGT
GGCGGGAGCGTCATGCCCACGTCGGAGGA
GGGAGAAGAAGCGGTGCCAGAAGAACTGGCGCCGCACCGGGTCGAACGTCCAGT
GGGAT
GGGATCATCCGCGTCGACTACGACACTCTCGAGCGCACGCGCTGCACCCATACGCCGGAGG
GGGCGCACCAAGGAGGAGCAGGTCACC
GGGGGCGAACGCGTACCAGTGCTCA
GGGGTAATCTGG
GGGGTCACACTCGGACGGGCTACTGCCGGT
GGGGTCTGCG
GGGTGCACGGCGGCGGCTTCGCGA
GGGTGCACGGCGGCGGCTTCGCGA
GGT
GGT
GGTAGGAGTCGGGCAGCCATGCGG
GGTCGAA
GGTCGACGAGGTCGCGGTGCGTGCCGCGCGCCGTGACCCGGCCGTCCT
GGTGCTTTCATGGGAGGGAGAAATGTAGGTCACCAATT
GGTGTGG
GGTTAGTTTTACCCTACT
GGTTCACCGATAACGTTGATGATTCTCCCTAAAGTTTCTCTCCCAACTGGGACGGAGATA
GGTTCTC
GGTTCTTCGCGTTGCATCGAATTAATCCGCAT
GGTTGATCACATGGGCAGCACAGATGACGAT
GGTTGCGCGCGATGAGGATCGACG
GT
GT
GT
GT
GT
GT
GT
GT
GT
GT
GT
GT
GT
GT
GT
GT
GT
GT
GT
GT
GT
GTAAAACAGCTTTGGAAGAC
GTAAATTCAG
GTAACTAGTTCTGCAACAAGCAT
GTACC
GTACC
GTACCAGG
GTACCCGT
GTACCCGTA
GTACCCGTA
GTACGA
GTACTGCCTAGCGTAACCATAGGTTGGTGGAC
GTACTGCCTAGCGTAACCATAGGTTGGTGGAC
GTAG
GTAG
GTAG
GTAG
GTAG
GTAGGGGCGGACCGGACTTTATTATTAT
GTAGGTACG
GTATGCCATTGTAAATCATTCTAAGCGAAAAAAAGTGATATGTCTCCTGGTA
GTC
GTCAAATCATCAT
GTCAAATCATCAT
GTCAGCT
GTCCCAAT
GTCGAAGGCACGCGCGGGCTGTGGATGTCGTAGACGCCCGGCCCGATGCCGCGGGA
GTCGAG
GTCTTCGACGGCAAGGAGGGTGTCGAGCCGCAGTCGGAGACGGTGTG
GTG
GTG
GTG
GTG
GTG
GTG
GTG
GTG
GTG
GTG
GTG
GTG
GTG
GTG
GTG
GTG
GTG
GTGACCC
GTGACCC
GTGACCGTCTACGAA
GTGAGCATGATCGT
GTGAGTA
GTGAGTA
GTGATGATTTA
GTGC
GTGC
GTGC
GTGC
GTGC
GTGCAGG
GTGCC
GTGCC
GTGCC
GTGCC
GTGCC
GTGCC
GTGCC
GTGCC
GTGCC
GTGCC
GTGCC
GTGCC
GTGCC
GTGCCA
GTGCCAAGGCTG
GTGCCAAGGCTG
GTGCCAG
GTGCCAG
GTGCCAG
GTGCCAG
GTGCCAGG
GTGCCAGG
GTGCCAGG
GTGCCAGG
GTGCCAGG
GTGCCAGG
GTGCCAGG
GTGCCAGG
GTGCCAGG
GTGCCAGG
GTGCCAGG
GTGCCAGG
GTGCCAGG
GTGCCAGG
GTGCCAGG
GTGCCAGG
GTGCCAGG
GTGCCAGG
GTGCCAGGCTG
GTGCCAGGCTG
GTGCCAGGCTGCCTCACC
GTGCCAGGG
GTGCCAGGG
GTGCCAGGG
GTGCCAGGG
GTGCCAGGG
GTGCCAGGGAGTACAAGTGTGAGGAAAAGT
GTGCCAGGGC
GTGCCAGGGC
GTGCCAGGGC
GTGCCAGGGC
GTGCCAGGGC
GTGCCAGGGC
GTGCCAGGGC
GTGCCAGGGCTACCC
GTGCCAGGGCTATG
GTGCCAGGGCTG
GTGCCAGGGCTGC
GTGCCAGGGCTGC
GTGCCAGGGCTGCCACCGCTCGAG
GTGCCAGGGCTGCCCCCGCTAGGCAGCACTGC
GTGCCAGGGCTGCCTCACC
GTGCCAGGGCTGCCTCCGCTC
GTGCCAGGGCTGCCTCCGCTC
GTGCCAGGGCTGCCTCCGCTCGAGACGTA
GTGCCAGGTTGA
GTGCCATAAAATAACTGATAACGTCTTAAAGCGACCAAATACTTT
GTGCCTGGGCTG
GTGG
GTGGAGGAAGAT
GTGGATGGA
GTGGCTTGCAAAACAAGCGGAAGG
GTGGGTA
GTGGGTGTGGGTGTGGGTGTGTGGGT
GTGGGTGTGGGTGTGGT
GTGGTGGATCCTAGA
GTGGTTCCA
GTGTCCAACAGTAAACGTGTTTTTTTAATGTCCCTAACCACTCATTC
GTT
GTT
GTTAACATTCCCTAAAA
GTTCTTTTAGCCCTACAACA
GTTGTT
GTTGTT
GTTGTT
GTTGTT
GTTTAATTGACATGGGTTGATGCGTATTG
GTTTGTGTTCCCCTACAATTATACATTGGCT
T
T
T
T
TA
TA
TAAAAAAATTAGTTAAAGAAAGCAAGAACGAAAATACCGAC
TAAAAAAATTAGTTAAAGAAAGCAAGAACGAAAATACCGAC
TAAATACTCTAATC
TAAATGA
TACC
TACGCTTTGTGTAAACAGT
TACTATCCAAC
TACTTTCTTATT
TACTTTCTTATT
TAGAAACTG
TATTCTA
TCAAGTGTAACCT
TCCGG
TCCTCC
TCCTTAAC
TCCTTTACTTGCTC
TCGTCGCC
TCGTCGCC
TCTGAGCACGCTGTTAG
TCTTCCTCGTCCATATC
TCTTTAGAAGTGCCACTGG
TG
TG
TGAAA
TGAAA
TGAAAATGAAAGTATTCCACCTGAAGA
TGACCGAAATTAAAAAAAAAAAATGAAAATGAAAC
TGACCGAGTTGT
TGACGCGCG
TGAGCGCATTGAGCATGACACAT
TGAGGATATTGCAGC
TGATGATTA
TGC
TGCAGGTGCAAATCTCCAGCAGCAGCAAA
TGGAGTTAACTTTGAAATTGCTGGCCTTTTCATTGGATGTTTTTTTTCCAAAGAGAGGTTTCTCT
TGGGAGCTT
TGT
TGT
TGT
TGT
TGTG
TGTG
TGTG
TGTG
TGTG
TGTTATTTTTGTTACTTGTCAATATATTGAATATACTAATGCTGCATTCACTATCTCTGATGGTGTTT
TGTTGCAAACC
TGTTGGATTGGAGGT
TGTTGTAGTCTCACCGGCAACCACTTCATCTGTAGTTGT
TGTTGTAGTCTCACCGGCAACCACTTCATCTGTAGTTGT
TGTTGTGGATATGTGGGAAAAGGCA
TGTTTCACGGAATGG
TT
TT
TTAATTAGAATTGCAAAAGCTTCAATG
TTCCTCGGA
TTGCTTTCGAAT
TTT
TTTTTTGCACAGAGTGGCAG

## Sheet: mec1
Supplementary Table 4. MIB sequence of mec1∆
AACT
AGCTTCCTGAAACGGAGAAA
AGGAATT
AGGT
AT
AT
AT
ATACAAGTTACCTAC
ATACAAGTTACCTAC
ATACCAGGGCTGCCTCCGCTCGCAGGC
ATCAGGGCTGCCTCCACAACC
ATGCCAGGCTGCCTCCGCTCCCC
ATGCCAGGCTGCCTCCGCTCGCCCGC
ATGCCAGGGC
ATGCCAGGGC
ATGCCAGGGC
ATGCCAGGGC
ATGCCAGGGCGCTGAGCGT
ATGCCAGGGCTCTCCGTGACGCACTATGGCGGTT
ATGCCAGGGCTGCCTA
ATGCCAGGGCTGCCTCACGTC
ATGCCAGGGCTGCCTCCAACCCT
ATGCCAGGGCTGCCTCCGAC
ATGCCAGGGCTGCCTCCGC
ATGCCAGGGCTGCCTCCGCACGAGGGTA
ATGCCAGGGCTGCCTCCGCTCG
ATGCCAGGTTGCGTGGTGGGGTTCCTCGCAG
ATGG
C
CAAAATCGG
CAAAATCGG
CCACATGTTCGCGCCGCCCGACGTGATGAG
CCCAAGATCCAAAACGAAGACCAAGACGAT
CGACCTTC
CGAGGTGGACGGCTGGGTGTCGTC
CGGGTAATATGCGC
CGTCCACGA
CGTCCTCCC
CGTGCCAGGCTGCCTCCCGCTC
CGTGCCAGGGCTGCCTCCGCTCGAC
CTG
CTGCCAGCCCAT
CTGCCTGTGTCTCGGTTATACAAATGGACCGTGGTTCACCGTGATATAGGAATCCCT
G
G
G
G
G
GACCAGACT
GACCT
GAGCCAAGGTGCCTCCGC
GAGCCAGGGCTGCCCGTCCCGCTAATGAACGCGCCC
GAGCCAGGGCTGCCTCCGCTCGACCCC
GAGCCAGGGCTGCCTCCGCTCGC
GAGCGGAGGCAGCTCCGT
GAGCTCATACGGCA
GAGGCAGC
GATTAGTCCGTCTGGTTTACATTCTTAGCACCACTCGTTACCTACGTGTGCCAGGGCTGAGAACTATTCAAGCG
GCACC
GCAGCCGCCGCTCTCGCACGCTTCGACTCGTATTGT
GCCAGA
GCCAGGGCTGCCTCCGCACCGGTTGGTTCAAACCT
GCCC
GCCCGCGCTCCTCGACGAATCT
GCCGAGAGT
GCG
GCGCC
GCGCCACC
GCGCCAGGGCTGCCTAC
GCGCCAGGGCTGCCTCCGCTC
GCGCCAGGGCTGCCTCCGCTC
GCGCCAGGGCTGCCTCCGCTCGAC
GCTCGCGCCCGGCTCCTGGTTGCGGGTCCACCACTGGGCCTT
GCTGCCAGGGCTGCCTCCGCACCCCCCAC
GG
GG
GGCAGCCCTGGCATGAGGACT
GGCAGGACTGCCGCTCACCACTGGTTACC
GGCCAGGGC
GGCCAGGGC
GGCCAGGGCTGCCTCCGCTCGGGTGACGTCGCCGGAAAAGCCC
GGCCAGGGT
GGCGC
GGGCGACCTGTTCGGCGACGGCATGACCCTCATGGG
GGGTCTGACTCAA
GGTGTCAGCGCAGCTCTCAGC
GT
GT
GT
GT
GT
GTA
GTAATGATTGCAATCTTGATGAG
GTACAGGGTTGCCTCCGCTGACAGCGAGCGGAGG
GTACCAGGCTGCCTCC
GTACCAGGCTGCCTCCGCTGGGGGTCATTTTC
GTACCAGGGCTGCCTCCGC
GTACCAGGGCTGCCTCCGC
GTACCAGGGCTGCCTCCGCTCG
GTACCAGGGCTGCCTCCGCTCGAGCGAACC
GTACCAGGGCTGCCTCCGCTCGCC
GTACCAGGGCTGCCTCCGCTCGGC
GTACCATG
GTACCGG
GTAGAC
GTAGAC
GTAGCC
GTAGCCAGGCTGCCTGCCTGAGGGCTCAGTTCGCCATGTTTCA
GTAGCCAGGGCTGCCTCCGTTC
GTAGGGC
GTAGGTAAGCTATCGTTACCTAACCTCTCGTC
GTATGCTGA
GTATGGTA
GTC
GTCCAGGC
GTCCAGGGCTGCCCCGCTCGCAGGG
GTCCAGGGCTGCCTCCGCTCGATCCCGCCTGAAC
GTCCCAGAGCTGCCTCCGCTCGCGAGGGT
GTCCCAGGGCAGCCTCCCCTCGGGGGGT
GTCCCAGGGCTGCTTCCGCTCC
GTCGTTACAGTTCTCT
GTCTGCCTCCGCTCGCCC
GTG
GTG
GTG
GTG
GTG
GTGA
GTGAC
GTGACAGGGC
GTGACAGGGCTGCCTCCGCT
GTGACAGGGCTGCCTCCGCTC
GTGACAGGGCTGCCTCCGCTCGGTGGCC
GTGACCGGCTACGT
GTGACGTC
GTGAG
GTGAGA
GTGAGGACGCG
GTGAGGCAGC
GTGAGGGC
GTGC
GTGC
GTGC
GTGC
GTGC
GTGC
GTGC
GTGC
GTGC
GTGC
GTGC
GTGC
GTGC
GTGC
GTGC
GTGC
GTGC
GTGC
GTGC
GTGC
GTGC
GTGC
GTGCA
GTGCAAGGGCTGCCTCCGCTCGAG
GTGCAAGGGCTGCCTCCGCTCGAG
GTGCAC
GTGCACCC
GTGCACGATCT
GTGCACTGATAGAA
GTGCAGC
GTGCAGCGCTGCCTCCGCTCCCCTCT
GTGCAGG
GTGCAGGC
GTGCAGGC
GTGCAGGCTGCCTCCGCTCGA
GTGCAGGCTGCCTCCGCTCGAATTTCAACTGAGCGGGTCGCCGGCG
GTGCAGGGC
GTGCAGGGC
GTGCAGGGC
GTGCAGGGCTACCTCCGCTCGATCATTGACACCCCGA
GTGCAGGGCTG
GTGCAGGGCTG
GTGCAGGGCTGCCTCC
GTGCAGGGCTGCCTCCGCCGC
GTGCAGGGCTGCCTCCGCCGC
GTGCAGGGCTGCCTCCGCTCC
GTGCAGGGCTGCCTCCGCTCG
GTGCAGGGCTGCCTCCGCTCG
GTGCAGGGCTGCCTCCGCTCGACC
GTGCAGGGCTGCCTCCGCTCGACTCTAGGTAACAG
GTGCAGGGCTGCCTCCGCTCGAGCACCCC
GTGCAGGGCTGCCTCCGCTCGAGCAGGTGTGT
GTGCAGGGCTGCCTCCGCTCGCC
GTGCAGGGCTGCCTCCGCTCGGGATCC
GTGCAGGGCTGCCTCCGCTCGGGCCC
GTGCAGGGCTGCCTCCGCTCGGGTGCGGCGTGGT
GTGCAGGGCTGCCTCCGCTCGGTAGT
GTGCAGGGCTGCCTCCGCTCGGTAGTAGCGATCAG
GTGCAGGGCTGCCTCCGCTCTCC
GTGCAGGGTGCTATGGTAC
GTGCC
GTGCC
GTGCC
GTGCC
GTGCC
GTGCC
GTGCC
GTGCC
GTGCC
GTGCC
GTGCCA
GTGCCA
GTGCCA
GTGCCA
GTGCCA
GTGCCA
GTGCCA
GTGCCA
GTGCCA
GTGCCA
GTGCCAACCGCC
GTGCCAACCGCC
GTGCCAACGTCCACGGGTCCGCGAAAACCATACGTGTCA
GTGCCAACTGCCTCCGC
GTGCCAAGC
GTGCCAAGCA
GTGCCAAGCTCGAC
GTGCCAAGCTGCCTCCGCTCGACG
GTGCCAAGCTGCCTCCGCTCGACTAACCATACAT
GTGCCAAGCTGCCTCCGCTCGAGC
GTGCCAAGCTGCCTCCGCTCGGGAGGTGTGCCAGGCTGCCTCCGCTCGAGAGGGC
GTGCCAAGCTGCCTCCGCTCGGGCC
GTGCCAAGCTGCCTCCGGGCC
GTGCCAAGGCTGCCTCCGCTCAACACAAAAGAACGATGGTCGCTTCTGACAAATAACAGTAATTACAAT
GTGCCAAGGCTGCCTCCGCTCCCGTC
GTGCCAAGGCTGCCTCCGCTCGAG
GTGCCAAGGCTGCCTCCGCTCGAGGATGAGT
GTGCCAAGGCTGCCTCCGCTCGAGGGC
GTGCCAAGGCTGCCTCCGCTCGAGGGC
GTGCCAAGGCTGCCTCCGCTCGCAC
GTGCCAAGGCTGCCTCCGGC
GTGCCAAGGCTGCGCCGGATCGAGCGGCGGCAACCCTGGC
GTGCCAC
GTGCCAC
GTGCCAC
GTGCCACACGATATTGCACACGGCTAGGT
GTGCCACCCTGCCTCCGC
GTGCCACGGCTGCCTCCGCTCGTGCAGCCACACCC
GTGCCAG
GTGCCAG
GTGCCAG
GTGCCAG
GTGCCAG
GTGCCAGA
GTGCCAGA
GTGCCAGAC
GTGCCAGAC
GTGCCAGACACAACTAGTTAGGCAGCCCGG
GTGCCAGACCT
GTGCCAGACGC
GTGCCAGACTGCCTCCGCTCGTCGGGC
GTGCCAGAGCTGCCTCCAC
GTGCCAGAGCTGCCTCCAC
GTGCCAGAGCTGCCTCCACTCGAGCTGAGGCC
GTGCCAGAGCTGCCTCCGAC
GTGCCAGAGCTGCCTCCGC
GTGCCAGAGCTGCCTCCGCC
GTGCCAGAGCTGCCTCCGCTCGAGAC
GTGCCAGAGCTGCCTCCGCTCGAGACC
GTGCCAGAGCTGCCTCCGCTCGATACGTGACTACTACTTTTTC
GTGCCAGAGCTGCCTCCGCTCGG
GTGCCAGAGCTGCCTCCGCTCGGCAC
GTGCCAGAGCTGCCTCTGT
GTGCCAGAGCTGCTC
GTGCCAGC
GTGCCAGCAGTCCCCGCGCC
GTGCCAGCCTGCCTCCGCTCGACATTGC
GTGCCAGCGAGGCACCCTGGTA
GTGCCAGCGCTGCCTCCGCTCGAC
GTGCCAGCTGCCGCTCG
GTGCCAGCTGCCTCCGCTCGCC
GTGCCAGCTGCCTCCGCTCGCCATTAGATTCGTCCAGGAAGGGTAGT
GTGCCAGCTGCCTCCGCTCGCCGT
GTGCCAGCTGCCTCCGTCCCAGGGCTGCCACGT
GTGCCAGG
GTGCCAGG
GTGCCAGG
GTGCCAGG
GTGCCAGG
GTGCCAGG
GTGCCAGG
GTGCCAGG
GTGCCAGG
GTGCCAGG
GTGCCAGG
GTGCCAGG
GTGCCAGG
GTGCCAGGA
GTGCCAGGAC
GTGCCAGGAC
GTGCCAGGACACGTCC
GTGCCAGGACGC
GTGCCAGGACTACCAACATGAAAAGAATCCA
GTGCCAGGACTACCTCCGCTCGCTGCAGATAAC
GTGCCAGGACTGA
GTGCCAGGACTGCCT
GTGCCAGGACTGCCTCCAC
GTGCCAGGACTGCCTCCC
GTGCCAGGACTGCCTCCGC
GTGCCAGGACTGCCTCCGCTCGAGA
GTGCCAGGACTGCCTCCGCTCGAGC
GTGCCAGGACTGCCTCCGCTCGAGTGGGAGGCAGCCC
GTGCCAGGACTGCCTCCGCTCGC
GTGCCAGGACTGCCTCCGCTCGGGGG
GTGCCAGGACTGCCTCCGCTCGTTCCGC
GTGCCAGGACTGCCTCCGGACC
GTGCCAGGC
GTGCCAGGC
GTGCCAGGC
GTGCCAGGC
GTGCCAGGC
GTGCCAGGC
GTGCCAGGC
GTGCCAGGC
GTGCCAGGC
GTGCCAGGC
GTGCCAGGC
GTGCCAGGC
GTGCCAGGC
GTGCCAGGC
GTGCCAGGC
GTGCCAGGC
GTGCCAGGC
GTGCCAGGC
GTGCCAGGCA
GTGCCAGGCAGCCTCCCGCTCGCAACTCCAACAAT
GTGCCAGGCAGCCTCCGCTCGCC
GTGCCAGGCC
GTGCCAGGCCG
GTGCCAGGCCTGCCTCCGCTCGACATTGC
GTGCCAGGCCTGCCTCCGCTCGGGTC
GTGCCAGGCGTCGCTGGGATCGCGTGCTCTGACCACCTC
GTGCCAGGCTACCTTCGCTCGT
GTGCCAGGCTC
GTGCCAGGCTCCTCGT
GTGCCAGGCTCG
GTGCCAGGCTCGC
GTGCCAGGCTG
GTGCCAGGCTGC
GTGCCAGGCTGC
GTGCCAGGCTGC
GTGCCAGGCTGCACCCCC
GTGCCAGGCTGCC
GTGCCAGGCTGCC
GTGCCAGGCTGCC
GTGCCAGGCTGCC
GTGCCAGGCTGCC
GTGCCAGGCTGCC
GTGCCAGGCTGCC
GTGCCAGGCTGCCACCGCTCGAGATGTATTATAACTAAGACCCC
GTGCCAGGCTGCCACTCATAATTCTTGTT
GTGCCAGGCTGCCAGGGCTGCC
GTGCCAGGCTGCCCGCCCC
GTGCCAGGCTGCCCGCCCC
GTGCCAGGCTGCCTAGC
GTGCCAGGCTGCCTC
GTGCCAGGCTGCCTC
GTGCCAGGCTGCCTC
GTGCCAGGCTGCCTCACCCCC
GTGCCAGGCTGCCTCAGCTCGACCTCTGAGCGGAGGCAGCCCTTGCA
GTGCCAGGCTGCCTCAGCTCGGCC
GTGCCAGGCTGCCTCAGGCCTTTGGCTTTATTGTCG
GTGCCAGGCTGCCTCC
GTGCCAGGCTGCCTCC
GTGCCAGGCTGCCTCC
GTGCCAGGCTGCCTCCA
GTGCCAGGCTGCCTCCACTC
GTGCCAGGCTGCCTCCACTCGCGCGA
GTGCCAGGCTGCCTCCAGCC
GTGCCAGGCTGCCTCCC
GTGCCAGGCTGCCTCCCCGCC
GTGCCAGGCTGCCTCCCCGCC
GTGCCAGGCTGCCTCCCCTCGGCT
GTGCCAGGCTGCCTCCG
GTGCCAGGCTGCCTCCG
GTGCCAGGCTGCCTCCG
GTGCCAGGCTGCCTCCG
GTGCCAGGCTGCCTCCG
GTGCCAGGCTGCCTCCGA
GTGCCAGGCTGCCTCCGC
GTGCCAGGCTGCCTCCGC
GTGCCAGGCTGCCTCCGC
GTGCCAGGCTGCCTCCGC
GTGCCAGGCTGCCTCCGC
GTGCCAGGCTGCCTCCGC
GTGCCAGGCTGCCTCCGC
GTGCCAGGCTGCCTCCGC
GTGCCAGGCTGCCTCCGCACCCCCTCACTGTCCCG
GTGCCAGGCTGCCTCCGCATGC
GTGCCAGGCTGCCTCCGCCAGTTGCCACCGCTACC
GTGCCAGGCTGCCTCCGCCC
GTGCCAGGCTGCCTCCGCCC
GTGCCAGGCTGCCTCCGCCCGAGGGAGCC
GTGCCAGGCTGCCTCCGCCCT
GTGCCAGGCTGCCTCCGCCTCGGCTCC
GTGCCAGGCTGCCTCCGCT
GTGCCAGGCTGCCTCCGCT
GTGCCAGGCTGCCTCCGCTAATC
GTGCCAGGCTGCCTCCGCTACCCTATGGTCA
GTGCCAGGCTGCCTCCGCTACTATATACTC
GTGCCAGGCTGCCTCCGCTAG
GTGCCAGGCTGCCTCCGCTAGCCACC
GTGCCAGGCTGCCTCCGCTAGTCCACGCTC
GTGCCAGGCTGCCTCCGCTC
GTGCCAGGCTGCCTCCGCTC
GTGCCAGGCTGCCTCCGCTC
GTGCCAGGCTGCCTCCGCTC
GTGCCAGGCTGCCTCCGCTC
GTGCCAGGCTGCCTCCGCTC
GTGCCAGGCTGCCTCCGCTC
GTGCCAGGCTGCCTCCGCTC
GTGCCAGGCTGCCTCCGCTC
GTGCCAGGCTGCCTCCGCTC
GTGCCAGGCTGCCTCCGCTC
GTGCCAGGCTGCCTCCGCTC
GTGCCAGGCTGCCTCCGCTC
GTGCCAGGCTGCCTCCGCTC
GTGCCAGGCTGCCTCCGCTC
GTGCCAGGCTGCCTCCGCTC
GTGCCAGGCTGCCTCCGCTC
GTGCCAGGCTGCCTCCGCTC
GTGCCAGGCTGCCTCCGCTC
GTGCCAGGCTGCCTCCGCTC
GTGCCAGGCTGCCTCCGCTC
GTGCCAGGCTGCCTCCGCTC
GTGCCAGGCTGCCTCCGCTC
GTGCCAGGCTGCCTCCGCTCA
GTGCCAGGCTGCCTCCGCTCACC
GTGCCAGGCTGCCTCCGCTCACT
GTGCCAGGCTGCCTCCGCTCACTAT
GTGCCAGGCTGCCTCCGCTCAGGGCC
GTGCCAGGCTGCCTCCGCTCC
GTGCCAGGCTGCCTCCGCTCC
GTGCCAGGCTGCCTCCGCTCC
GTGCCAGGCTGCCTCCGCTCCACCGGCGAC
GTGCCAGGCTGCCTCCGCTCCGC
GTGCCAGGCTGCCTCCGCTCCGCGCC
GTGCCAGGCTGCCTCCGCTCG
GTGCCAGGCTGCCTCCGCTCG
GTGCCAGGCTGCCTCCGCTCG
GTGCCAGGCTGCCTCCGCTCG
GTGCCAGGCTGCCTCCGCTCG
GTGCCAGGCTGCCTCCGCTCG
GTGCCAGGCTGCCTCCGCTCG
GTGCCAGGCTGCCTCCGCTCG
GTGCCAGGCTGCCTCCGCTCGA
GTGCCAGGCTGCCTCCGCTCGA
GTGCCAGGCTGCCTCCGCTCGA
GTGCCAGGCTGCCTCCGCTCGA
GTGCCAGGCTGCCTCCGCTCGA
GTGCCAGGCTGCCTCCGCTCGAACCCT
GTGCCAGGCTGCCTCCGCTCGAACGACC
GTGCCAGGCTGCCTCCGCTCGAACTGG
GTGCCAGGCTGCCTCCGCTCGAATAA
GTGCCAGGCTGCCTCCGCTCGAC
GTGCCAGGCTGCCTCCGCTCGAC
GTGCCAGGCTGCCTCCGCTCGAC
GTGCCAGGCTGCCTCCGCTCGAC
GTGCCAGGCTGCCTCCGCTCGAC
GTGCCAGGCTGCCTCCGCTCGAC
GTGCCAGGCTGCCTCCGCTCGACAAAAACAAAAGTGATC
GTGCCAGGCTGCCTCCGCTCGACAC
GTGCCAGGCTGCCTCCGCTCGACACAAACGCCAAGCCCGATAGGTGAGACAATTCTTGAATAATGGACAGC
GTGCCAGGCTGCCTCCGCTCGACACAACTGC
GTGCCAGGCTGCCTCCGCTCGACAGGC
GTGCCAGGCTGCCTCCGCTCGACAGTGTGGG
GTGCCAGGCTGCCTCCGCTCGACATCG
GTGCCAGGCTGCCTCCGCTCGACC
GTGCCAGGCTGCCTCCGCTCGACC
GTGCCAGGCTGCCTCCGCTCGACC
GTGCCAGGCTGCCTCCGCTCGACCACC
GTGCCAGGCTGCCTCCGCTCGACCAGTCGAGCACGC
GTGCCAGGCTGCCTCCGCTCGACCATCTGC
GTGCCAGGCTGCCTCCGCTCGACCC
GTGCCAGGCTGCCTCCGCTCGACCC
GTGCCAGGCTGCCTCCGCTCGACCCCAGACC
GTGCCAGGCTGCCTCCGCTCGACCCGC
GTGCCAGGCTGCCTCCGCTCGACCGGCACTTCGGGCCAGACCATCAAGTAGT
GTGCCAGGCTGCCTCCGCTCGACCGTGC
GTGCCAGGCTGCCTCCGCTCGACCTCC
GTGCCAGGCTGCCTCCGCTCGACGACA
GTGCCAGGCTGCCTCCGCTCGACGC
GTGCCAGGCTGCCTCCGCTCGACGGG
GTGCCAGGCTGCCTCCGCTCGACGGGTCA
GTGCCAGGCTGCCTCCGCTCGACT
GTGCCAGGCTGCCTCCGCTCGACTACC
GTGCCAGGCTGCCTCCGCTCGACTCGCC
GTGCCAGGCTGCCTCCGCTCGAG
GTGCCAGGCTGCCTCCGCTCGAGC
GTGCCAGGCTGCCTCCGCTCGAGC
GTGCCAGGCTGCCTCCGCTCGAGCCGCC
GTGCCAGGCTGCCTCCGCTCGAGCGGGC
GTGCCAGGCTGCCTCCGCTCGAGCTGCAG
GTGCCAGGCTGCCTCCGCTCGAGGGC
GTGCCAGGCTGCCTCCGCTCGAGGGC
GTGCCAGGCTGCCTCCGCTCGAGGGCGAC
GTGCCAGGCTGCCTCCGCTCGAGGGGT
GTGCCAGGCTGCCTCCGCTCGAGT
GTGCCAGGCTGCCTCCGCTCGAGTTGAGGCGCCCT
GTGCCAGGCTGCCTCCGCTCGAT
GTGCCAGGCTGCCTCCGCTCGATACCCC
GTGCCAGGCTGCCTCCGCTCGATCGCC
GTGCCAGGCTGCCTCCGCTCGATCTGTTGTTGCAAC
GTGCCAGGCTGCCTCCGCTCGC
GTGCCAGGCTGCCTCCGCTCGC
GTGCCAGGCTGCCTCCGCTCGC
GTGCCAGGCTGCCTCCGCTCGC
GTGCCAGGCTGCCTCCGCTCGC
GTGCCAGGCTGCCTCCGCTCGC
GTGCCAGGCTGCCTCCGCTCGC
GTGCCAGGCTGCCTCCGCTCGCC
GTGCCAGGCTGCCTCCGCTCGCC
GTGCCAGGCTGCCTCCGCTCGCCC
GTGCCAGGCTGCCTCCGCTCGCCC
GTGCCAGGCTGCCTCCGCTCGCCCC
GTGCCAGGCTGCCTCCGCTCGCGC
GTGCCAGGCTGCCTCCGCTCGCGTCGCC
GTGCCAGGCTGCCTCCGCTCGCT
GTGCCAGGCTGCCTCCGCTCGCTGACATGT
GTGCCAGGCTGCCTCCGCTCGGC
GTGCCAGGCTGCCTCCGCTCGGC
GTGCCAGGCTGCCTCCGCTCGGC
GTGCCAGGCTGCCTCCGCTCGGCC
GTGCCAGGCTGCCTCCGCTCGGCC
GTGCCAGGCTGCCTCCGCTCGGCGAGGGCTGCCTCCGCTCGACGGTATAG
GTGCCAGGCTGCCTCCGCTCGGCGC
GTGCCAGGCTGCCTCCGCTCGGCGG
GTGCCAGGCTGCCTCCGCTCGGCTTCA
GTGCCAGGCTGCCTCCGCTCGGG
GTGCCAGGCTGCCTCCGCTCGGG
GTGCCAGGCTGCCTCCGCTCGGG
GTGCCAGGCTGCCTCCGCTCGGGC
GTGCCAGGCTGCCTCCGCTCGGGCCGCCACGGC
GTGCCAGGCTGCCTCCGCTCGGGGC
GTGCCAGGCTGCCTCCGCTCGGGGGTGA
GTGCCAGGCTGCCTCCGCTCGGGT
GTGCCAGGCTGCCTCCGCTCGGTC
GTGCCAGGCTGCCTCCGCTCGGTGAAGCTTCCTCGGGC
GTGCCAGGCTGCCTCCGCTCGGTGGC
GTGCCAGGCTGCCTCCGCTCGGTGTGT
GTGCCAGGCTGCCTCCGCTCGTCAGGGCTTGACTCGTTACCGCCC
GTGCCAGGCTGCCTCCGCTCGTGC
GTGCCAGGCTGCCTCCGCTCTACC
GTGCCAGGCTGCCTCCGCTCTCCGCTT
GTGCCAGGCTGCCTCCGCTCTCGGTGAATTGAGGAGATCTTCCTTCGTCAAGTA
GTGCCAGGCTGCCTCCGCTCTGCTC
GTGCCAGGCTGCCTCCGCTGACC
GTGCCAGGCTGCCTCCGCTGACC
GTGCCAGGCTGCCTCCGCTGACCACC
GTGCCAGGCTGCCTCCGCTGACCTGC
GTGCCAGGCTGCCTCCGCTGC
GTGCCAGGCTGCCTCCGCTGCCGCC
GTGCCAGGCTGCCTCCGCTGGACCAGC
GTGCCAGGCTGCCTCCGCTGGC
GTGCCAGGCTGCCTCCGTCGCCAC
GTGCCAGGCTGCCTCTGTTCGCCCC
GTGCCAGGCTGCCTGC
GTGCCAGGCTGCCTGCGACC
GTGCCAGGCTGCCTTCCGTCGAGC
GTGCCAGGCTGCCTTGAGACGA
GTGCCAGGCTGCTCCGCTCCACC
GTGCCAGGCTGCTCCGCTCGGGAGGGGCA
GTGCCAGGCTGCTGC
GTGCCAGGCTGGGCCCGGAATTGCAGGGCTTTCA
GTGCCAGGCTGTCTCCAG
GTGCCAGGCTGTCTCCGCTACC
GTGCCAGGCTGTCTCCGCTCGA
GTGCCAGGCTGTCTCCGCTCGATCGC
GTGCCAGGCTGTCTCCGCTCGGCCTCCGTTCGATGGCAAT
GTGCCAGGCTTCCTCGAC
GTGCCAGGG
GTGCCAGGG
GTGCCAGGG
GTGCCAGGG
GTGCCAGGG
GTGCCAGGG
GTGCCAGGG
GTGCCAGGG
GTGCCAGGG
GTGCCAGGG
GTGCCAGGG
GTGCCAGGG
GTGCCAGGG
GTGCCAGGG
GTGCCAGGGAAGCGGTAATGATCTT
GTGCCAGGGAC
GTGCCAGGGAGATGGCTGGCGCGCCCACCGC
GTGCCAGGGAGGTCGATTCA
GTGCCAGGGATGC
GTGCCAGGGATGC
GTGCCAGGGATGCCTCCGCTCGGGCACC
GTGCCAGGGATGCCTCTCTAGGGG
GTGCCAGGGC
GTGCCAGGGC
GTGCCAGGGC
GTGCCAGGGC
GTGCCAGGGC
GTGCCAGGGC
GTGCCAGGGC
GTGCCAGGGC
GTGCCAGGGC
GTGCCAGGGC
GTGCCAGGGC
GTGCCAGGGC
GTGCCAGGGC
GTGCCAGGGC
GTGCCAGGGC
GTGCCAGGGC
GTGCCAGGGC
GTGCCAGGGC
GTGCCAGGGC
GTGCCAGGGC
GTGCCAGGGC
GTGCCAGGGC
GTGCCAGGGC
GTGCCAGGGC
GTGCCAGGGC
GTGCCAGGGC
GTGCCAGGGC
GTGCCAGGGC
GTGCCAGGGC
GTGCCAGGGC
GTGCCAGGGC
GTGCCAGGGC
GTGCCAGGGC
GTGCCAGGGC
GTGCCAGGGC
GTGCCAGGGC
GTGCCAGGGC
GTGCCAGGGC
GTGCCAGGGC
GTGCCAGGGC
GTGCCAGGGC
GTGCCAGGGC
GTGCCAGGGC
GTGCCAGGGC
GTGCCAGGGC
GTGCCAGGGC
GTGCCAGGGC
GTGCCAGGGC
GTGCCAGGGC
GTGCCAGGGC
GTGCCAGGGC
GTGCCAGGGC
GTGCCAGGGC
GTGCCAGGGC
GTGCCAGGGC
GTGCCAGGGC
GTGCCAGGGC
GTGCCAGGGC
GTGCCAGGGC
GTGCCAGGGC
GTGCCAGGGC
GTGCCAGGGC
GTGCCAGGGC
GTGCCAGGGC
GTGCCAGGGC
GTGCCAGGGC
GTGCCAGGGC
GTGCCAGGGC
GTGCCAGGGC
GTGCCAGGGC
GTGCCAGGGC
GTGCCAGGGC
GTGCCAGGGC
GTGCCAGGGC
GTGCCAGGGC
GTGCCAGGGC
GTGCCAGGGC
GTGCCAGGGC
GTGCCAGGGC
GTGCCAGGGC
GTGCCAGGGC
GTGCCAGGGC
GTGCCAGGGC
GTGCCAGGGC
GTGCCAGGGC
GTGCCAGGGC
GTGCCAGGGC
GTGCCAGGGC
GTGCCAGGGC
GTGCCAGGGC
GTGCCAGGGC
GTGCCAGGGC
GTGCCAGGGC
GTGCCAGGGC
GTGCCAGGGC
GTGCCAGGGC
GTGCCAGGGC
GTGCCAGGGC
GTGCCAGGGC
GTGCCAGGGC
GTGCCAGGGC
GTGCCAGGGC
GTGCCAGGGC
GTGCCAGGGC
GTGCCAGGGC
GTGCCAGGGC
GTGCCAGGGC
GTGCCAGGGC
GTGCCAGGGC
GTGCCAGGGC
GTGCCAGGGC
GTGCCAGGGC
GTGCCAGGGC
GTGCCAGGGC
GTGCCAGGGC
GTGCCAGGGC
GTGCCAGGGC
GTGCCAGGGC
GTGCCAGGGC
GTGCCAGGGC
GTGCCAGGGC
GTGCCAGGGC
GTGCCAGGGC
GTGCCAGGGC
GTGCCAGGGC
GTGCCAGGGC
GTGCCAGGGC
GTGCCAGGGC
GTGCCAGGGC
GTGCCAGGGC
GTGCCAGGGC
GTGCCAGGGC
GTGCCAGGGC
GTGCCAGGGC
GTGCCAGGGC
GTGCCAGGGC
GTGCCAGGGC
GTGCCAGGGC
GTGCCAGGGC
GTGCCAGGGC
GTGCCAGGGC
GTGCCAGGGC
GTGCCAGGGC
GTGCCAGGGC
GTGCCAGGGC
GTGCCAGGGC
GTGCCAGGGC
GTGCCAGGGC
GTGCCAGGGC
GTGCCAGGGC
GTGCCAGGGC
GTGCCAGGGC
GTGCCAGGGC
GTGCCAGGGC
GTGCCAGGGC
GTGCCAGGGC
GTGCCAGGGC
GTGCCAGGGC
GTGCCAGGGC
GTGCCAGGGC
GTGCCAGGGC
GTGCCAGGGC
GTGCCAGGGC
GTGCCAGGGC
GTGCCAGGGC
GTGCCAGGGC
GTGCCAGGGC
GTGCCAGGGC
GTGCCAGGGC
GTGCCAGGGC
GTGCCAGGGC
GTGCCAGGGC
GTGCCAGGGC
GTGCCAGGGC
GTGCCAGGGC
GTGCCAGGGC
GTGCCAGGGC
GTGCCAGGGC
GTGCCAGGGC
GTGCCAGGGC
GTGCCAGGGC
GTGCCAGGGC
GTGCCAGGGC
GTGCCAGGGCA
GTGCCAGGGCACACGTC
GTGCCAGGGCACT
GTGCCAGGGCACTTGTATGTATTTTGAATGTATTTTAT
GTGCCAGGGCACTTGTATGTATTTTGAATGTATTTTAT
GTGCCAGGGCAGCAGG
GTGCCAGGGCAGCCC
GTGCCAGGGCAGCCTCACCCGGCAA
GTGCCAGGGCAGCCTCCGCTCGACCGCTT
GTGCCAGGGCAGCCTCCGCTCGACTATTT
GTGCCAGGGCAGCCTCCGCTCGGGC
GTGCCAGGGCC
GTGCCAGGGCCCGCC
GTGCCAGGGCCCGGCCTC
GTGCCAGGGCCTGCCTCCGCTCGACCACCC
GTGCCAGGGCCTGCCTCCGCTCGTGCAGC
GTGCCAGGGCG
GTGCCAGGGCG
GTGCCAGGGCGACAGCTATACTTGTGGGCGTC
GTGCCAGGGCGACAGCTATACTTGTGGGCGTC
GTGCCAGGGCGGC
GTGCCAGGGCGGCCTCCGCAC
GTGCCAGGGCGGCCTCCGCAC
GTGCCAGGGCGGCCTCCGCTCGGGTA
GTGCCAGGGCGGCTGTCCGACGTT
GTGCCAGGGCT
GTGCCAGGGCT
GTGCCAGGGCT
GTGCCAGGGCT
GTGCCAGGGCT
GTGCCAGGGCT
GTGCCAGGGCTA
GTGCCAGGGCTACAC
GTGCCAGGGCTACCA
GTGCCAGGGCTACCA
GTGCCAGGGCTACCACTCTCGATAAAG
GTGCCAGGGCTACCGG
GTGCCAGGGCTACCTCCGCT
GTGCCAGGGCTACCTCCGCTCG
GTGCCAGGGCTACCTCCGTCGGGATGCTTCTCCAGATTTCGTAGCTGCTACCACCTGC
GTGCCAGGGCTAGGACAGTCTCGGA
GTGCCAGGGCTATAC
GTGCCAGGGCTATTGCTTAC
GTGCCAGGGCTCC
GTGCCAGGGCTCCCACTTCA
GTGCCAGGGCTCCCGCTGCACTT
GTGCCAGGGCTCCTAACTACC
GTGCCAGGGCTCCTCAATATTTATCCC
GTGCCAGGGCTCCTCACC
GTGCCAGGGCTCCTCC
GTGCCAGGGCTCCTCC
GTGCCAGGGCTCCTCCGCGCTACTACACCCCCGC
GTGCCAGGGCTCCTCGAG
GTGCCAGGGCTCCTCGAG
GTGCCAGGGCTCGACCGC
GTGCCAGGGCTCGCCTCCGCTCGTCGGC
GTGCCAGGGCTCTCTGC
GTGCCAGGGCTG
GTGCCAGGGCTGA
GTGCCAGGGCTGAAC
GTGCCAGGGCTGACTCCGCTCGAGAGGCAGAAAACCCATCG
GTGCCAGGGCTGACTCCGCTCGAGAGGCAGAAAACCCATCG
GTGCCAGGGCTGAGCCTGGCAC
GTGCCAGGGCTGATAGT
GTGCCAGGGCTGC
GTGCCAGGGCTGC
GTGCCAGGGCTGC
GTGCCAGGGCTGC
GTGCCAGGGCTGC
GTGCCAGGGCTGC
GTGCCAGGGCTGC
GTGCCAGGGCTGC
GTGCCAGGGCTGC
GTGCCAGGGCTGC
GTGCCAGGGCTGC
GTGCCAGGGCTGC
GTGCCAGGGCTGC
GTGCCAGGGCTGC
GTGCCAGGGCTGC
GTGCCAGGGCTGC
GTGCCAGGGCTGC
GTGCCAGGGCTGC
GTGCCAGGGCTGC
GTGCCAGGGCTGC
GTGCCAGGGCTGC
GTGCCAGGGCTGC
GTGCCAGGGCTGC
GTGCCAGGGCTGC
GTGCCAGGGCTGC
GTGCCAGGGCTGC
GTGCCAGGGCTGCA
GTGCCAGGGCTGCAC
GTGCCAGGGCTGCACC
GTGCCAGGGCTGCACC
GTGCCAGGGCTGCACTCCGCTCGGGAGTGAGCGGAGGAGCCCTCCGGACGGCGTCTGCA
GTGCCAGGGCTGCAG
GTGCCAGGGCTGCATCCGCTCGAG
GTGCCAGGGCTGCATTCGA
GTGCCAGGGCTGCC
GTGCCAGGGCTGCC
GTGCCAGGGCTGCC
GTGCCAGGGCTGCC
GTGCCAGGGCTGCC
GTGCCAGGGCTGCC
GTGCCAGGGCTGCC
GTGCCAGGGCTGCC
GTGCCAGGGCTGCC
GTGCCAGGGCTGCC
GTGCCAGGGCTGCC
GTGCCAGGGCTGCC
GTGCCAGGGCTGCC
GTGCCAGGGCTGCC
GTGCCAGGGCTGCC
GTGCCAGGGCTGCC
GTGCCAGGGCTGCC
GTGCCAGGGCTGCC
GTGCCAGGGCTGCC
GTGCCAGGGCTGCC
GTGCCAGGGCTGCC
GTGCCAGGGCTGCC
GTGCCAGGGCTGCC
GTGCCAGGGCTGCC
GTGCCAGGGCTGCC
GTGCCAGGGCTGCC
GTGCCAGGGCTGCC
GTGCCAGGGCTGCC
GTGCCAGGGCTGCC
GTGCCAGGGCTGCC
GTGCCAGGGCTGCC
GTGCCAGGGCTGCC
GTGCCAGGGCTGCC
GTGCCAGGGCTGCC
GTGCCAGGGCTGCC
GTGCCAGGGCTGCC
GTGCCAGGGCTGCC
GTGCCAGGGCTGCC
GTGCCAGGGCTGCC
GTGCCAGGGCTGCC
GTGCCAGGGCTGCC
GTGCCAGGGCTGCC
GTGCCAGGGCTGCC
GTGCCAGGGCTGCC
GTGCCAGGGCTGCC
GTGCCAGGGCTGCC
GTGCCAGGGCTGCC
GTGCCAGGGCTGCC
GTGCCAGGGCTGCC
GTGCCAGGGCTGCC
GTGCCAGGGCTGCC
GTGCCAGGGCTGCC
GTGCCAGGGCTGCC
GTGCCAGGGCTGCC
GTGCCAGGGCTGCC
GTGCCAGGGCTGCC
GTGCCAGGGCTGCC
GTGCCAGGGCTGCC
GTGCCAGGGCTGCC
GTGCCAGGGCTGCC
GTGCCAGGGCTGCC
GTGCCAGGGCTGCCA
GTGCCAGGGCTGCCA
GTGCCAGGGCTGCCAATC
GTGCCAGGGCTGCCAC
GTGCCAGGGCTGCCAC
GTGCCAGGGCTGCCACCGC
GTGCCAGGGCTGCCACCGCTCGAGATGTATTATAACTAAGACCCC
GTGCCAGGGCTGCCACCGTGACTCGT
GTGCCAGGGCTGCCACGC
GTGCCAGGGCTGCCAGGAACGATAGACC
GTGCCAGGGCTGCCATCATGGT
GTGCCAGGGCTGCCC
GTGCCAGGGCTGCCC
GTGCCAGGGCTGCCCC
GTGCCAGGGCTGCCCCCG
GTGCCAGGGCTGCCCCCGCTCGAG
GTGCCAGGGCTGCCCTGGACGTGTGCCAGGGCTGC
GTGCCAGGGCTGCCCTGGACGTGTGCCAGGGCTGC
GTGCCAGGGCTGCCGC
GTGCCAGGGCTGCCGC
GTGCCAGGGCTGCCGCTGGCCCC
GTGCCAGGGCTGCCGT
GTGCCAGGGCTGCCGTCCGCTCGACCAC
GTGCCAGGGCTGCCT
GTGCCAGGGCTGCCT
GTGCCAGGGCTGCCT
GTGCCAGGGCTGCCT
GTGCCAGGGCTGCCTAC
GTGCCAGGGCTGCCTAC
GTGCCAGGGCTGCCTAC
GTGCCAGGGCTGCCTACCGCAATTCAAAAAGGCATTCATACGTA
GTGCCAGGGCTGCCTACCTCGCTACTAAT
GTGCCAGGGCTGCCTACGC
GTGCCAGGGCTGCCTACGCTCATCCC
GTGCCAGGGCTGCCTACGGCT
GTGCCAGGGCTGCCTACGGGTGCCTTCCTC
GTGCCAGGGCTGCCTACGGGTGTACCATACTT
GTGCCAGGGCTGCCTACTCCTGCGCATTCTTGGACTCGCTTGA
GTGCCAGGGCTGCCTAGTA
GTGCCAGGGCTGCCTATA
GTGCCAGGGCTGCCTATATC
GTGCCAGGGCTGCCTC
GTGCCAGGGCTGCCTC
GTGCCAGGGCTGCCTC
GTGCCAGGGCTGCCTC
GTGCCAGGGCTGCCTC
GTGCCAGGGCTGCCTC
GTGCCAGGGCTGCCTC
GTGCCAGGGCTGCCTC
GTGCCAGGGCTGCCTC
GTGCCAGGGCTGCCTC
GTGCCAGGGCTGCCTC
GTGCCAGGGCTGCCTC
GTGCCAGGGCTGCCTCA
GTGCCAGGGCTGCCTCA
GTGCCAGGGCTGCCTCAA
GTGCCAGGGCTGCCTCAA
GTGCCAGGGCTGCCTCAC
GTGCCAGGGCTGCCTCACCCCC
GTGCCAGGGCTGCCTCAGCTCGACC
GTGCCAGGGCTGCCTCAT
GTGCCAGGGCTGCCTCC
GTGCCAGGGCTGCCTCC
GTGCCAGGGCTGCCTCC
GTGCCAGGGCTGCCTCC
GTGCCAGGGCTGCCTCC
GTGCCAGGGCTGCCTCC
GTGCCAGGGCTGCCTCC
GTGCCAGGGCTGCCTCC
GTGCCAGGGCTGCCTCC
GTGCCAGGGCTGCCTCC
GTGCCAGGGCTGCCTCC
GTGCCAGGGCTGCCTCC
GTGCCAGGGCTGCCTCC
GTGCCAGGGCTGCCTCC
GTGCCAGGGCTGCCTCC
GTGCCAGGGCTGCCTCC
GTGCCAGGGCTGCCTCC
GTGCCAGGGCTGCCTCC
GTGCCAGGGCTGCCTCC
GTGCCAGGGCTGCCTCC
GTGCCAGGGCTGCCTCC
GTGCCAGGGCTGCCTCC
GTGCCAGGGCTGCCTCC
GTGCCAGGGCTGCCTCC
GTGCCAGGGCTGCCTCC
GTGCCAGGGCTGCCTCC
GTGCCAGGGCTGCCTCC
GTGCCAGGGCTGCCTCC
GTGCCAGGGCTGCCTCC
GTGCCAGGGCTGCCTCC
GTGCCAGGGCTGCCTCCAACGC
GTGCCAGGGCTGCCTCCAC
GTGCCAGGGCTGCCTCCACAGCTTCAA
GTGCCAGGGCTGCCTCCACGTCCCAACAGACT
GTGCCAGGGCTGCCTCCACT
GTGCCAGGGCTGCCTCCACTACACC
GTGCCAGGGCTGCCTCCACTATCGAGCGGAGACAGC
GTGCCAGGGCTGCCTCCACTC
GTGCCAGGGCTGCCTCCACTC
GTGCCAGGGCTGCCTCCACTCGAGC
GTGCCAGGGCTGCCTCCACTCGAGC
GTGCCAGGGCTGCCTCCACTCGCGTCGA
GTGCCAGGGCTGCCTCCACTCGGCCGCA
GTGCCAGGGCTGCCTCCAGACCA
GTGCCAGGGCTGCCTCCAGC
GTGCCAGGGCTGCCTCCAGCCAAAAATGCAAACAGC
GTGCCAGGGCTGCCTCCAGG
GTGCCAGGGCTGCCTCCAGTTCTGCAGTCTCAATAGAAAGGCGTAGT
GTGCCAGGGCTGCCTCCAT
GTGCCAGGGCTGCCTCCATTCGCTTCATCTCTTCGACTAATG
GTGCCAGGGCTGCCTCCC
GTGCCAGGGCTGCCTCCC
GTGCCAGGGCTGCCTCCC
GTGCCAGGGCTGCCTCCCC
GTGCCAGGGCTGCCTCCCC
GTGCCAGGGCTGCCTCCCGTCCAAGCTACTGCCCGTTGGAAAATGT
GTGCCAGGGCTGCCTCCCT
GTGCCAGGGCTGCCTCCCTC
GTGCCAGGGCTGCCTCCCTCACCTTATCAAGGTGAGGAGAATATTGT
GTGCCAGGGCTGCCTCCCTCGGGTG
GTGCCAGGGCTGCCTCCG
GTGCCAGGGCTGCCTCCG
GTGCCAGGGCTGCCTCCGA
GTGCCAGGGCTGCCTCCGAGAGC
GTGCCAGGGCTGCCTCCGAGGG
GTGCCAGGGCTGCCTCCGAGGGC
GTGCCAGGGCTGCCTCCGAGGGCCGAGCGGAGGCAGCCTGG
GTGCCAGGGCTGCCTCCGC
GTGCCAGGGCTGCCTCCGC
GTGCCAGGGCTGCCTCCGC
GTGCCAGGGCTGCCTCCGC
GTGCCAGGGCTGCCTCCGC
GTGCCAGGGCTGCCTCCGC
GTGCCAGGGCTGCCTCCGC
GTGCCAGGGCTGCCTCCGC
GTGCCAGGGCTGCCTCCGC
GTGCCAGGGCTGCCTCCGC
GTGCCAGGGCTGCCTCCGC
GTGCCAGGGCTGCCTCCGC
GTGCCAGGGCTGCCTCCGC
GTGCCAGGGCTGCCTCCGC
GTGCCAGGGCTGCCTCCGC
GTGCCAGGGCTGCCTCCGC
GTGCCAGGGCTGCCTCCGC
GTGCCAGGGCTGCCTCCGC
GTGCCAGGGCTGCCTCCGC
GTGCCAGGGCTGCCTCCGC
GTGCCAGGGCTGCCTCCGC
GTGCCAGGGCTGCCTCCGC
GTGCCAGGGCTGCCTCCGC
GTGCCAGGGCTGCCTCCGCAAAGAATGAGTAGCT
GTGCCAGGGCTGCCTCCGCACCC
GTGCCAGGGCTGCCTCCGCACGACGC
GTGCCAGGGCTGCCTCCGCACGGTCGCCGTCGTC
GTGCCAGGGCTGCCTCCGCAGGGT
GTGCCAGGGCTGCCTCCGCCC
GTGCCAGGGCTGCCTCCGCCCGC
GTGCCAGGGCTGCCTCCGCCGCCG
GTGCCAGGGCTGCCTCCGCCGCCG
GTGCCAGGGCTGCCTCCGCCGGTCC
GTGCCAGGGCTGCCTCCGCG
GTGCCAGGGCTGCCTCCGCGAGCC
GTGCCAGGGCTGCCTCCGCGCGAGCGAC
GTGCCAGGGCTGCCTCCGCT
GTGCCAGGGCTGCCTCCGCT
GTGCCAGGGCTGCCTCCGCT
GTGCCAGGGCTGCCTCCGCT
GTGCCAGGGCTGCCTCCGCT
GTGCCAGGGCTGCCTCCGCT
GTGCCAGGGCTGCCTCCGCT
GTGCCAGGGCTGCCTCCGCT
GTGCCAGGGCTGCCTCCGCT
GTGCCAGGGCTGCCTCCGCT
GTGCCAGGGCTGCCTCCGCT
GTGCCAGGGCTGCCTCCGCT
GTGCCAGGGCTGCCTCCGCTAC
GTGCCAGGGCTGCCTCCGCTACAT
GTGCCAGGGCTGCCTCCGCTACC
GTGCCAGGGCTGCCTCCGCTACC
GTGCCAGGGCTGCCTCCGCTACCC
GTGCCAGGGCTGCCTCCGCTACGGTCT
GTGCCAGGGCTGCCTCCGCTACTCCTCGC
GTGCCAGGGCTGCCTCCGCTACTGGAC
GTGCCAGGGCTGCCTCCGCTAGAT
GTGCCAGGGCTGCCTCCGCTAGCCACTTCGACGTGTGGTCCTCCTCCT
GTGCCAGGGCTGCCTCCGCTAGCCCCCTCGTTACACTCGT
GTGCCAGGGCTGCCTCCGCTAGCCCCCTCGTTACACTCGT
GTGCCAGGGCTGCCTCCGCTAGT
GTGCCAGGGCTGCCTCCGCTAGT
GTGCCAGGGCTGCCTCCGCTAGTC
GTGCCAGGGCTGCCTCCGCTATAT
GTGCCAGGGCTGCCTCCGCTATAT
GTGCCAGGGCTGCCTCCGCTATGG
GTGCCAGGGCTGCCTCCGCTC
GTGCCAGGGCTGCCTCCGCTC
GTGCCAGGGCTGCCTCCGCTC
GTGCCAGGGCTGCCTCCGCTC
GTGCCAGGGCTGCCTCCGCTC
GTGCCAGGGCTGCCTCCGCTC
GTGCCAGGGCTGCCTCCGCTC
GTGCCAGGGCTGCCTCCGCTC
GTGCCAGGGCTGCCTCCGCTC
GTGCCAGGGCTGCCTCCGCTC
GTGCCAGGGCTGCCTCCGCTC
GTGCCAGGGCTGCCTCCGCTC
GTGCCAGGGCTGCCTCCGCTC
GTGCCAGGGCTGCCTCCGCTC
GTGCCAGGGCTGCCTCCGCTC
GTGCCAGGGCTGCCTCCGCTC
GTGCCAGGGCTGCCTCCGCTC
GTGCCAGGGCTGCCTCCGCTC
GTGCCAGGGCTGCCTCCGCTC
GTGCCAGGGCTGCCTCCGCTC
GTGCCAGGGCTGCCTCCGCTC
GTGCCAGGGCTGCCTCCGCTC
GTGCCAGGGCTGCCTCCGCTC
GTGCCAGGGCTGCCTCCGCTC
GTGCCAGGGCTGCCTCCGCTC
GTGCCAGGGCTGCCTCCGCTC
GTGCCAGGGCTGCCTCCGCTC
GTGCCAGGGCTGCCTCCGCTC
GTGCCAGGGCTGCCTCCGCTC
GTGCCAGGGCTGCCTCCGCTC
GTGCCAGGGCTGCCTCCGCTC
GTGCCAGGGCTGCCTCCGCTC
GTGCCAGGGCTGCCTCCGCTC
GTGCCAGGGCTGCCTCCGCTC
GTGCCAGGGCTGCCTCCGCTC
GTGCCAGGGCTGCCTCCGCTC
GTGCCAGGGCTGCCTCCGCTC
GTGCCAGGGCTGCCTCCGCTCA
GTGCCAGGGCTGCCTCCGCTCA
GTGCCAGGGCTGCCTCCGCTCAA
GTGCCAGGGCTGCCTCCGCTCAAGGGC
GTGCCAGGGCTGCCTCCGCTCAAGTCTGG
GTGCCAGGGCTGCCTCCGCTCAC
GTGCCAGGGCTGCCTCCGCTCAC
GTGCCAGGGCTGCCTCCGCTCAC
GTGCCAGGGCTGCCTCCGCTCACAC
GTGCCAGGGCTGCCTCCGCTCACC
GTGCCAGGGCTGCCTCCGCTCACCCC
GTGCCAGGGCTGCCTCCGCTCACGTCGC
GTGCCAGGGCTGCCTCCGCTCAGAC
GTGCCAGGGCTGCCTCCGCTCAGC
GTGCCAGGGCTGCCTCCGCTCAGC
GTGCCAGGGCTGCCTCCGCTCAGCATCAGTTTGTGATTTGTAACTATATCGATCGTGGAATCGATGGAATTC
GTGCCAGGGCTGCCTCCGCTCAGCCCTGAT
GTGCCAGGGCTGCCTCCGCTCAGCCCTGAT
GTGCCAGGGCTGCCTCCGCTCAGGTGAAAGGTAACAAAGT
GTGCCAGGGCTGCCTCCGCTCAT
GTGCCAGGGCTGCCTCCGCTCATGG
GTGCCAGGGCTGCCTCCGCTCC
GTGCCAGGGCTGCCTCCGCTCC
GTGCCAGGGCTGCCTCCGCTCC
GTGCCAGGGCTGCCTCCGCTCC
GTGCCAGGGCTGCCTCCGCTCC
GTGCCAGGGCTGCCTCCGCTCC
GTGCCAGGGCTGCCTCCGCTCC
GTGCCAGGGCTGCCTCCGCTCCAAC
GTGCCAGGGCTGCCTCCGCTCCGCA
GTGCCAGGGCTGCCTCCGCTCCGCAGTGC
GTGCCAGGGCTGCCTCCGCTCCTCGAGCGGAAGC
GTGCCAGGGCTGCCTCCGCTCCTTAC
GTGCCAGGGCTGCCTCCGCTCG
GTGCCAGGGCTGCCTCCGCTCG
GTGCCAGGGCTGCCTCCGCTCG
GTGCCAGGGCTGCCTCCGCTCG
GTGCCAGGGCTGCCTCCGCTCG
GTGCCAGGGCTGCCTCCGCTCG
GTGCCAGGGCTGCCTCCGCTCG
GTGCCAGGGCTGCCTCCGCTCG
GTGCCAGGGCTGCCTCCGCTCG
GTGCCAGGGCTGCCTCCGCTCG
GTGCCAGGGCTGCCTCCGCTCG
GTGCCAGGGCTGCCTCCGCTCG
GTGCCAGGGCTGCCTCCGCTCG
GTGCCAGGGCTGCCTCCGCTCG
GTGCCAGGGCTGCCTCCGCTCG
GTGCCAGGGCTGCCTCCGCTCG
GTGCCAGGGCTGCCTCCGCTCG
GTGCCAGGGCTGCCTCCGCTCG
GTGCCAGGGCTGCCTCCGCTCG
GTGCCAGGGCTGCCTCCGCTCG
GTGCCAGGGCTGCCTCCGCTCG
GTGCCAGGGCTGCCTCCGCTCG
GTGCCAGGGCTGCCTCCGCTCG
GTGCCAGGGCTGCCTCCGCTCG
GTGCCAGGGCTGCCTCCGCTCG
GTGCCAGGGCTGCCTCCGCTCG
GTGCCAGGGCTGCCTCCGCTCG
GTGCCAGGGCTGCCTCCGCTCG
GTGCCAGGGCTGCCTCCGCTCG
GTGCCAGGGCTGCCTCCGCTCG
GTGCCAGGGCTGCCTCCGCTCG
GTGCCAGGGCTGCCTCCGCTCG
GTGCCAGGGCTGCCTCCGCTCG
GTGCCAGGGCTGCCTCCGCTCG
GTGCCAGGGCTGCCTCCGCTCG
GTGCCAGGGCTGCCTCCGCTCG
GTGCCAGGGCTGCCTCCGCTCG
GTGCCAGGGCTGCCTCCGCTCG
GTGCCAGGGCTGCCTCCGCTCG
GTGCCAGGGCTGCCTCCGCTCG
GTGCCAGGGCTGCCTCCGCTCG
GTGCCAGGGCTGCCTCCGCTCGA
GTGCCAGGGCTGCCTCCGCTCGA
GTGCCAGGGCTGCCTCCGCTCGA
GTGCCAGGGCTGCCTCCGCTCGA
GTGCCAGGGCTGCCTCCGCTCGA
GTGCCAGGGCTGCCTCCGCTCGA
GTGCCAGGGCTGCCTCCGCTCGA
GTGCCAGGGCTGCCTCCGCTCGA
GTGCCAGGGCTGCCTCCGCTCGA
GTGCCAGGGCTGCCTCCGCTCGA
GTGCCAGGGCTGCCTCCGCTCGA
GTGCCAGGGCTGCCTCCGCTCGA
GTGCCAGGGCTGCCTCCGCTCGA
GTGCCAGGGCTGCCTCCGCTCGA
GTGCCAGGGCTGCCTCCGCTCGAAC
GTGCCAGGGCTGCCTCCGCTCGAACCC
GTGCCAGGGCTGCCTCCGCTCGAAGATTGTATATTAGCTGCCTTCTC
GTGCCAGGGCTGCCTCCGCTCGAAGC
GTGCCAGGGCTGCCTCCGCTCGAAGGTAGCGCAGAC
GTGCCAGGGCTGCCTCCGCTCGAATAGCC
GTGCCAGGGCTGCCTCCGCTCGAATG
GTGCCAGGGCTGCCTCCGCTCGAC
GTGCCAGGGCTGCCTCCGCTCGAC
GTGCCAGGGCTGCCTCCGCTCGAC
GTGCCAGGGCTGCCTCCGCTCGAC
GTGCCAGGGCTGCCTCCGCTCGAC
GTGCCAGGGCTGCCTCCGCTCGAC
GTGCCAGGGCTGCCTCCGCTCGAC
GTGCCAGGGCTGCCTCCGCTCGAC
GTGCCAGGGCTGCCTCCGCTCGAC
GTGCCAGGGCTGCCTCCGCTCGAC
GTGCCAGGGCTGCCTCCGCTCGAC
GTGCCAGGGCTGCCTCCGCTCGAC
GTGCCAGGGCTGCCTCCGCTCGAC
GTGCCAGGGCTGCCTCCGCTCGAC
GTGCCAGGGCTGCCTCCGCTCGAC
GTGCCAGGGCTGCCTCCGCTCGAC
GTGCCAGGGCTGCCTCCGCTCGACACAGAGAGACC
GTGCCAGGGCTGCCTCCGCTCGACACC
GTGCCAGGGCTGCCTCCGCTCGACACGC
GTGCCAGGGCTGCCTCCGCTCGACACGC
GTGCCAGGGCTGCCTCCGCTCGACAGCT
GTGCCAGGGCTGCCTCCGCTCGACATCA
GTGCCAGGGCTGCCTCCGCTCGACATGTGGCTGCAGC
GTGCCAGGGCTGCCTCCGCTCGACC
GTGCCAGGGCTGCCTCCGCTCGACC
GTGCCAGGGCTGCCTCCGCTCGACC
GTGCCAGGGCTGCCTCCGCTCGACC
GTGCCAGGGCTGCCTCCGCTCGACC
GTGCCAGGGCTGCCTCCGCTCGACC
GTGCCAGGGCTGCCTCCGCTCGACC
GTGCCAGGGCTGCCTCCGCTCGACC
GTGCCAGGGCTGCCTCCGCTCGACCAAC
GTGCCAGGGCTGCCTCCGCTCGACCACCC
GTGCCAGGGCTGCCTCCGCTCGACCAGTAG
GTGCCAGGGCTGCCTCCGCTCGACCATG
GTGCCAGGGCTGCCTCCGCTCGACCC
GTGCCAGGGCTGCCTCCGCTCGACCC
GTGCCAGGGCTGCCTCCGCTCGACCC
GTGCCAGGGCTGCCTCCGCTCGACCCAACTTTTCCGTCAATACAGCTTCCACAAAAT
GTGCCAGGGCTGCCTCCGCTCGACCCGC
GTGCCAGGGCTGCCTCCGCTCGACCCGGTAGCTGGC
GTGCCAGGGCTGCCTCCGCTCGACCCGTC
GTGCCAGGGCTGCCTCCGCTCGACCGGC
GTGCCAGGGCTGCCTCCGCTCGACCGTGTATGCTGCCTC
GTGCCAGGGCTGCCTCCGCTCGACCT
GTGCCAGGGCTGCCTCCGCTCGACCTACCT
GTGCCAGGGCTGCCTCCGCTCGACCTAGGTCCT
GTGCCAGGGCTGCCTCCGCTCGACCTGCCCTGGC
GTGCCAGGGCTGCCTCCGCTCGACCTGCT
GTGCCAGGGCTGCCTCCGCTCGACGA
GTGCCAGGGCTGCCTCCGCTCGACGA
GTGCCAGGGCTGCCTCCGCTCGACGAG
GTGCCAGGGCTGCCTCCGCTCGACGC
GTGCCAGGGCTGCCTCCGCTCGACGGC
GTGCCAGGGCTGCCTCCGCTCGACGGCATGCT
GTGCCAGGGCTGCCTCCGCTCGACGGCATGCT
GTGCCAGGGCTGCCTCCGCTCGACGGGAGCTGTCTACCGCGGC
GTGCCAGGGCTGCCTCCGCTCGACGGGAGCTGTCTACCGCGGC
GTGCCAGGGCTGCCTCCGCTCGACGGTGTTTGGACCGCATACTTGACT
GTGCCAGGGCTGCCTCCGCTCGACGTCCCCC
GTGCCAGGGCTGCCTCCGCTCGACT
GTGCCAGGGCTGCCTCCGCTCGACT
GTGCCAGGGCTGCCTCCGCTCGACT
GTGCCAGGGCTGCCTCCGCTCGACT
GTGCCAGGGCTGCCTCCGCTCGACT
GTGCCAGGGCTGCCTCCGCTCGACT
GTGCCAGGGCTGCCTCCGCTCGACTA
GTGCCAGGGCTGCCTCCGCTCGACTAC
GTGCCAGGGCTGCCTCCGCTCGACTAC
GTGCCAGGGCTGCCTCCGCTCGACTACA
GTGCCAGGGCTGCCTCCGCTCGACTACCCATACGACCCC
GTGCCAGGGCTGCCTCCGCTCGACTACCCCACC
GTGCCAGGGCTGCCTCCGCTCGACTACTCAAATTGGAGTACGTAA
GTGCCAGGGCTGCCTCCGCTCGACTACTGCAAAGCAGTATA
GTGCCAGGGCTGCCTCCGCTCGACTAGGGCGACAT
GTGCCAGGGCTGCCTCCGCTCGACTAGGT
GTGCCAGGGCTGCCTCCGCTCGACTCGT
GTGCCAGGGCTGCCTCCGCTCGACTCGTACAAGTG
GTGCCAGGGCTGCCTCCGCTCGACTCTACC
GTGCCAGGGCTGCCTCCGCTCGACTGA
GTGCCAGGGCTGCCTCCGCTCGACTGCAGCCCAGGC
GTGCCAGGGCTGCCTCCGCTCGACTGTAATTGATTCATTGAAGT
GTGCCAGGGCTGCCTCCGCTCGACTT
GTGCCAGGGCTGCCTCCGCTCGACTTCC
GTGCCAGGGCTGCCTCCGCTCGACTTCC
GTGCCAGGGCTGCCTCCGCTCGAG
GTGCCAGGGCTGCCTCCGCTCGAGAAGCCACCCTAATAGAGCGTTGAGGCAGCCCT
GTGCCAGGGCTGCCTCCGCTCGAGAGGT
GTGCCAGGGCTGCCTCCGCTCGAGATGCT
GTGCCAGGGCTGCCTCCGCTCGAGC
GTGCCAGGGCTGCCTCCGCTCGAGC
GTGCCAGGGCTGCCTCCGCTCGAGC
GTGCCAGGGCTGCCTCCGCTCGAGC
GTGCCAGGGCTGCCTCCGCTCGAGC
GTGCCAGGGCTGCCTCCGCTCGAGC
GTGCCAGGGCTGCCTCCGCTCGAGC
GTGCCAGGGCTGCCTCCGCTCGAGC
GTGCCAGGGCTGCCTCCGCTCGAGC
GTGCCAGGGCTGCCTCCGCTCGAGC
GTGCCAGGGCTGCCTCCGCTCGAGC
GTGCCAGGGCTGCCTCCGCTCGAGC
GTGCCAGGGCTGCCTCCGCTCGAGCACC
GTGCCAGGGCTGCCTCCGCTCGAGCAGGTAAC
GTGCCAGGGCTGCCTCCGCTCGAGCCAAAG
GTGCCAGGGCTGCCTCCGCTCGAGCCC
GTGCCAGGGCTGCCTCCGCTCGAGCCGCC
GTGCCAGGGCTGCCTCCGCTCGAGCCGGC
GTGCCAGGGCTGCCTCCGCTCGAGCGT
GTGCCAGGGCTGCCTCCGCTCGAGCT
GTGCCAGGGCTGCCTCCGCTCGAGCT
GTGCCAGGGCTGCCTCCGCTCGAGCT
GTGCCAGGGCTGCCTCCGCTCGAGCTCGACGGAC
GTGCCAGGGCTGCCTCCGCTCGAGCTCTACGG
GTGCCAGGGCTGCCTCCGCTCGAGCTGCAG
GTGCCAGGGCTGCCTCCGCTCGAGG
GTGCCAGGGCTGCCTCCGCTCGAGGAACAGACTT
GTGCCAGGGCTGCCTCCGCTCGAGGAGCT
GTGCCAGGGCTGCCTCCGCTCGAGGC
GTGCCAGGGCTGCCTCCGCTCGAGGC
GTGCCAGGGCTGCCTCCGCTCGAGGC
GTGCCAGGGCTGCCTCCGCTCGAGGC
GTGCCAGGGCTGCCTCCGCTCGAGGCATCCAATAGC
GTGCCAGGGCTGCCTCCGCTCGAGGGCTGCTTGAGC
GTGCCAGGGCTGCCTCCGCTCGAGGGG
GTGCCAGGGCTGCCTCCGCTCGAGGGGC
GTGCCAGGGCTGCCTCCGCTCGAGGGGG
GTGCCAGGGCTGCCTCCGCTCGAGGTAAGCTTCCGAAGTT
GTGCCAGGGCTGCCTCCGCTCGAGGTGA
GTGCCAGGGCTGCCTCCGCTCGAGGTGC
GTGCCAGGGCTGCCTCCGCTCGAGGTGGTGGG
GTGCCAGGGCTGCCTCCGCTCGAGT
GTGCCAGGGCTGCCTCCGCTCGAGTAGGAAATGGGT
GTGCCAGGGCTGCCTCCGCTCGAGTAGTATCAGAATGCA
GTGCCAGGGCTGCCTCCGCTCGAGTCGTTACCTC
GTGCCAGGGCTGCCTCCGCTCGAT
GTGCCAGGGCTGCCTCCGCTCGAT
GTGCCAGGGCTGCCTCCGCTCGAT
GTGCCAGGGCTGCCTCCGCTCGATAC
GTGCCAGGGCTGCCTCCGCTCGATAG
GTGCCAGGGCTGCCTCCGCTCGATAGCCCC
GTGCCAGGGCTGCCTCCGCTCGATATCCC
GTGCCAGGGCTGCCTCCGCTCGATATTT
GTGCCAGGGCTGCCTCCGCTCGATC
GTGCCAGGGCTGCCTCCGCTCGATC
GTGCCAGGGCTGCCTCCGCTCGATCAGGC
GTGCCAGGGCTGCCTCCGCTCGATCC
GTGCCAGGGCTGCCTCCGCTCGATCTAACCGAGGTCC
GTGCCAGGGCTGCCTCCGCTCGATCTAACCGAGGTCC
GTGCCAGGGCTGCCTCCGCTCGATGAGGAGAAGGAATGAGTG
GTGCCAGGGCTGCCTCCGCTCGATGC
GTGCCAGGGCTGCCTCCGCTCGATGC
GTGCCAGGGCTGCCTCCGCTCGATGGGC
GTGCCAGGGCTGCCTCCGCTCGATGTCACATATAACGCTCTA
GTGCCAGGGCTGCCTCCGCTCGATTATC
GTGCCAGGGCTGCCTCCGCTCGATTATCGAATACGGCGCG
GTGCCAGGGCTGCCTCCGCTCGC
GTGCCAGGGCTGCCTCCGCTCGC
GTGCCAGGGCTGCCTCCGCTCGC
GTGCCAGGGCTGCCTCCGCTCGC
GTGCCAGGGCTGCCTCCGCTCGC
GTGCCAGGGCTGCCTCCGCTCGC
GTGCCAGGGCTGCCTCCGCTCGC
GTGCCAGGGCTGCCTCCGCTCGC
GTGCCAGGGCTGCCTCCGCTCGC
GTGCCAGGGCTGCCTCCGCTCGCAC
GTGCCAGGGCTGCCTCCGCTCGCAG
GTGCCAGGGCTGCCTCCGCTCGCATC
GTGCCAGGGCTGCCTCCGCTCGCC
GTGCCAGGGCTGCCTCCGCTCGCC
GTGCCAGGGCTGCCTCCGCTCGCC
GTGCCAGGGCTGCCTCCGCTCGCC
GTGCCAGGGCTGCCTCCGCTCGCCC
GTGCCAGGGCTGCCTCCGCTCGCCCCATGCATTGT
GTGCCAGGGCTGCCTCCGCTCGCCCGCACTC
GTGCCAGGGCTGCCTCCGCTCGCCGAC
GTGCCAGGGCTGCCTCCGCTCGCCGGC
GTGCCAGGGCTGCCTCCGCTCGCCGGTGTCAGTGAAAGTATCGGC
GTGCCAGGGCTGCCTCCGCTCGCCT
GTGCCAGGGCTGCCTCCGCTCGCCT
GTGCCAGGGCTGCCTCCGCTCGCGAGGGT
GTGCCAGGGCTGCCTCCGCTCGCGAGGTAAGAAAAAAACTTCATCAAAACTGAC
GTGCCAGGGCTGCCTCCGCTCGCGC
GTGCCAGGGCTGCCTCCGCTCGCGCACA
GTGCCAGGGCTGCCTCCGCTCGCGG
GTGCCAGGGCTGCCTCCGCTCGCGGCT
GTGCCAGGGCTGCCTCCGCTCGCGGGATCTGGAGC
GTGCCAGGGCTGCCTCCGCTCGCGGGATCTGGAGC
GTGCCAGGGCTGCCTCCGCTCGCGGTCGAGGC
GTGCCAGGGCTGCCTCCGCTCGCGT
GTGCCAGGGCTGCCTCCGCTCGCGT
GTGCCAGGGCTGCCTCCGCTCGCGTATAGACTGGTGGTC
GTGCCAGGGCTGCCTCCGCTCGCGTC
GTGCCAGGGCTGCCTCCGCTCGCGTG
GTGCCAGGGCTGCCTCCGCTCGCGTG
GTGCCAGGGCTGCCTCCGCTCGCTA
GTGCCAGGGCTGCCTCCGCTCGCTAGAGG
GTGCCAGGGCTGCCTCCGCTCGCTGGC
GTGCCAGGGCTGCCTCCGCTCGG
GTGCCAGGGCTGCCTCCGCTCGG
GTGCCAGGGCTGCCTCCGCTCGG
GTGCCAGGGCTGCCTCCGCTCGG
GTGCCAGGGCTGCCTCCGCTCGG
GTGCCAGGGCTGCCTCCGCTCGG
GTGCCAGGGCTGCCTCCGCTCGG
GTGCCAGGGCTGCCTCCGCTCGG
GTGCCAGGGCTGCCTCCGCTCGGC
GTGCCAGGGCTGCCTCCGCTCGGC
GTGCCAGGGCTGCCTCCGCTCGGC
GTGCCAGGGCTGCCTCCGCTCGGC
GTGCCAGGGCTGCCTCCGCTCGGC
GTGCCAGGGCTGCCTCCGCTCGGCACC
GTGCCAGGGCTGCCTCCGCTCGGCACGAGATATGCTTTGGCGTTAATAATAGT
GTGCCAGGGCTGCCTCCGCTCGGCACGAGATATGCTTTGGCGTTAATAATAGT
GTGCCAGGGCTGCCTCCGCTCGGCACGC
GTGCCAGGGCTGCCTCCGCTCGGCACGC
GTGCCAGGGCTGCCTCCGCTCGGCAGGT
GTGCCAGGGCTGCCTCCGCTCGGCAGTGA
GTGCCAGGGCTGCCTCCGCTCGGCAT
GTGCCAGGGCTGCCTCCGCTCGGCC
GTGCCAGGGCTGCCTCCGCTCGGCCCACCAGAACGAGGGACAATCTGAA
GTGCCAGGGCTGCCTCCGCTCGGCCCATCACCGGT
GTGCCAGGGCTGCCTCCGCTCGGCCCATCACCGGT
GTGCCAGGGCTGCCTCCGCTCGGCCCCACCC
GTGCCAGGGCTGCCTCCGCTCGGCCCG
GTGCCAGGGCTGCCTCCGCTCGGCCCTCC
GTGCCAGGGCTGCCTCCGCTCGGCCGGC
GTGCCAGGGCTGCCTCCGCTCGGCCT
GTGCCAGGGCTGCCTCCGCTCGGCCTCC
GTGCCAGGGCTGCCTCCGCTCGGCCTT
GTGCCAGGGCTGCCTCCGCTCGGCG
GTGCCAGGGCTGCCTCCGCTCGGCGCCGT
GTGCCAGGGCTGCCTCCGCTCGGCGG
GTGCCAGGGCTGCCTCCGCTCGGCGG
GTGCCAGGGCTGCCTCCGCTCGGCGG
GTGCCAGGGCTGCCTCCGCTCGGCGGGTGGAGGC
GTGCCAGGGCTGCCTCCGCTCGGCT
GTGCCAGGGCTGCCTCCGCTCGGCTC
GTGCCAGGGCTGCCTCCGCTCGGCTCC
GTGCCAGGGCTGCCTCCGCTCGGCTCGGA
GTGCCAGGGCTGCCTCCGCTCGGG
GTGCCAGGGCTGCCTCCGCTCGGG
GTGCCAGGGCTGCCTCCGCTCGGGACGGGCCAG
GTGCCAGGGCTGCCTCCGCTCGGGACTTCTTTACTACTTAGGTA
GTGCCAGGGCTGCCTCCGCTCGGGAGC
GTGCCAGGGCTGCCTCCGCTCGGGAGC
GTGCCAGGGCTGCCTCCGCTCGGGC
GTGCCAGGGCTGCCTCCGCTCGGGC
GTGCCAGGGCTGCCTCCGCTCGGGCC
GTGCCAGGGCTGCCTCCGCTCGGGCCCCACACTCATGGT
GTGCCAGGGCTGCCTCCGCTCGGGCCGCT
GTGCCAGGGCTGCCTCCGCTCGGGCCGGCT
GTGCCAGGGCTGCCTCCGCTCGGGCCGTCCTT
GTGCCAGGGCTGCCTCCGCTCGGGCGGGTAATAATGCGGCGTGACT
GTGCCAGGGCTGCCTCCGCTCGGGG
GTGCCAGGGCTGCCTCCGCTCGGGG
GTGCCAGGGCTGCCTCCGCTCGGGGGC
GTGCCAGGGCTGCCTCCGCTCGGGGGGT
GTGCCAGGGCTGCCTCCGCTCGGGGGGT
GTGCCAGGGCTGCCTCCGCTCGGGGTA
GTGCCAGGGCTGCCTCCGCTCGGGTAAAGAAAC
GTGCCAGGGCTGCCTCCGCTCGGGTAGAT
GTGCCAGGGCTGCCTCCGCTCGGGTAGAT
GTGCCAGGGCTGCCTCCGCTCGGGTATAAGTAACGTGT
GTGCCAGGGCTGCCTCCGCTCGGGTCGGC
GTGCCAGGGCTGCCTCCGCTCGGGTGC
GTGCCAGGGCTGCCTCCGCTCGGGTGGGCTGCCGC
GTGCCAGGGCTGCCTCCGCTCGGTAGGTAGGA
GTGCCAGGGCTGCCTCCGCTCGGTC
GTGCCAGGGCTGCCTCCGCTCGGTC
GTGCCAGGGCTGCCTCCGCTCGGTCC
GTGCCAGGGCTGCCTCCGCTCGGTCCATGACAC
GTGCCAGGGCTGCCTCCGCTCGGTCCCT
GTGCCAGGGCTGCCTCCGCTCGGTCCGCC
GTGCCAGGGCTGCCTCCGCTCGGTCGAGGACATGGCGTGACCCCCCGCGCGG
GTGCCAGGGCTGCCTCCGCTCGGTCGC
GTGCCAGGGCTGCCTCCGCTCGGTCTGGCTTGGCAGGACTTGATATCAGTTTATT
GTGCCAGGGCTGCCTCCGCTCGGTCTGTTATTACGACCGGAAGC
GTGCCAGGGCTGCCTCCGCTCGGTGAC
GTGCCAGGGCTGCCTCCGCTCGGTGT
GTGCCAGGGCTGCCTCCGCTCGGTTACC
GTGCCAGGGCTGCCTCCGCTCGGTTAGCAGAATTACTACC
GTGCCAGGGCTGCCTCCGCTCGGTTTGCTGTTGT
GTGCCAGGGCTGCCTCCGCTCGGTTTTCAC
GTGCCAGGGCTGCCTCCGCTCGT
GTGCCAGGGCTGCCTCCGCTCGTAGA
GTGCCAGGGCTGCCTCCGCTCGTC
GTGCCAGGGCTGCCTCCGCTCGTC
GTGCCAGGGCTGCCTCCGCTCGTGAGT
GTGCCAGGGCTGCCTCCGCTCGTGCACAAAAGATTGT
GTGCCAGGGCTGCCTCCGCTCGTGGGACGTGTGAGGGCTGCCTCCGCTACT
GTGCCAGGGCTGCCTCCGCTCGTGGT
GTGCCAGGGCTGCCTCCGCTCGTGTAC
GTGCCAGGGCTGCCTCCGCTCGTGTGCGT
GTGCCAGGGCTGCCTCCGCTCGTTCTGC
GTGCCAGGGCTGCCTCCGCTCTACAC
GTGCCAGGGCTGCCTCCGCTCTACC
GTGCCAGGGCTGCCTCCGCTCTACGCTACTAACTGTC
GTGCCAGGGCTGCCTCCGCTCTGGGG
GTGCCAGGGCTGCCTCCGCTG
GTGCCAGGGCTGCCTCCGCTG
GTGCCAGGGCTGCCTCCGCTGAC
GTGCCAGGGCTGCCTCCGCTGAC
GTGCCAGGGCTGCCTCCGCTGACC
GTGCCAGGGCTGCCTCCGCTGACC
GTGCCAGGGCTGCCTCCGCTGACCCGCT
GTGCCAGGGCTGCCTCCGCTGAGC
GTGCCAGGGCTGCCTCCGCTGAGG
GTGCCAGGGCTGCCTCCGCTGAGGC
GTGCCAGGGCTGCCTCCGCTGCAAC
GTGCCAGGGCTGCCTCCGCTGCCT
GTGCCAGGGCTGCCTCCGCTGCGCC
GTGCCAGGGCTGCCTCCGCTGCGGCCATGC
GTGCCAGGGCTGCCTCCGCTGCGGCCATGC
GTGCCAGGGCTGCCTCCGCTGCT
GTGCCAGGGCTGCCTCCGCTGCTACAGCGGGTGGTATTG
GTGCCAGGGCTGCCTCCGCTGCTTTATGCGCCCATACAGACACTC
GTGCCAGGGCTGCCTCCGCTGGAGGGC
GTGCCAGGGCTGCCTCCGCTGGC
GTGCCAGGGCTGCCTCCGCTGGCTGC
GTGCCAGGGCTGCCTCCGCTGT
GTGCCAGGGCTGCCTCCGCTGTC
GTGCCAGGGCTGCCTCCGCTGTCCACTACCA
GTGCCAGGGCTGCCTCCGCTTACT
GTGCCAGGGCTGCCTCCGCTTAGCC
GTGCCAGGGCTGCCTCCGG
GTGCCAGGGCTGCCTCCGG
GTGCCAGGGCTGCCTCCGGACC
GTGCCAGGGCTGCCTCCGGACTGATCATTAGCCCTGG
GTGCCAGGGCTGCCTCCGGC
GTGCCAGGGCTGCCTCCGGCCATACCAC
GTGCCAGGGCTGCCTCCGGCCCAC
GTGCCAGGGCTGCCTCCGGCCCAC
GTGCCAGGGCTGCCTCCGGGGTGCCTGCGATTGATTTCGTGT
GTGCCAGGGCTGCCTCCGT
GTGCCAGGGCTGCCTCCGT
GTGCCAGGGCTGCCTCCGTACTCGTTAGC
GTGCCAGGGCTGCCTCCGTAGCG
GTGCCAGGGCTGCCTCCGTC
GTGCCAGGGCTGCCTCCGTC
GTGCCAGGGCTGCCTCCGTCC
GTGCCAGGGCTGCCTCCGTCG
GTGCCAGGGCTGCCTCCGTCG
GTGCCAGGGCTGCCTCCGTCG
GTGCCAGGGCTGCCTCCGTCGAGGGCTGCCTCCACTCGC
GTGCCAGGGCTGCCTCCGTCGAT
GTGCCAGGGCTGCCTCCGTCGGTCTTGGTGTTC
GTGCCAGGGCTGCCTCCGTCGGTCTTGGTGTTC
GTGCCAGGGCTGCCTCCGTTCAGCGGC
GTGCCAGGGCTGCCTCCGTTCGATGTTCACCGCTC
GTGCCAGGGCTGCCTCCGTTCGGGC
GTGCCAGGGCTGCCTCCGTTGAGCGGATGCCTGGAAGGGTATGGCAGCTCTAGCACGAAACGAAGAACAGTA
GTGCCAGGGCTGCCTCCTTCGGGGG
GTGCCAGGGCTGCCTCCTTTT
GTGCCAGGGCTGCCTCGC
GTGCCAGGGCTGCCTCGC
GTGCCAGGGCTGCCTCGCACC
GTGCCAGGGCTGCCTCGCGCG
GTGCCAGGGCTGCCTCGCTC
GTGCCAGGGCTGCCTCGCTCG
GTGCCAGGGCTGCCTCGCTCGATGTGTTCCAC
GTGCCAGGGCTGCCTCGCTCGTGGGGTCC
GTGCCAGGGCTGCCTCGCTTAGGTATGGT
GTGCCAGGGCTGCCTCGGACCCTTC
GTGCCAGGGCTGCCTCGGCT
GTGCCAGGGCTGCCTCGGGTCGCAGTA
GTGCCAGGGCTGCCTCGTC
GTGCCAGGGCTGCCTCGTGCGGT
GTGCCAGGGCTGCCTCT
GTGCCAGGGCTGCCTCTATGG
GTGCCAGGGCTGCCTCTCG
GTGCCAGGGCTGCCTCTCGT
GTGCCAGGGCTGCCTCTGGAGT
GTGCCAGGGCTGCCTCTGGAGT
GTGCCAGGGCTGCCTCTGGGCGATTAGTCACTAATTTTGTCACC
GTGCCAGGGCTGCCTCTGGGCGATTAGTCACTAATTTTGTCACC
GTGCCAGGGCTGCCTGCAT
GTGCCAGGGCTGCCTGCGCTAGCAGCTGTGATTAAT
GTGCCAGGGCTGCCTGCGCTCC
GTGCCAGGGCTGCCTGCGCTCGC
GTGCCAGGGCTGCCTGCTCC
GTGCCAGGGCTGCCTGGAG
GTGCCAGGGCTGCCTGGG
GTGCCAGGGCTGCCTTCCGCTCGAC
GTGCCAGGGCTGCCTTCGC
GTGCCAGGGCTGCCTTCGCT
GTGCCAGGGCTGCCTTCGCTCGACCACAATATTTATA
GTGCCAGGGCTGCGCTC
GTGCCAGGGCTGCGGCT
GTGCCAGGGCTGCGTCCGCTCGAC
GTGCCAGGGCTGCGTCCGCTCGCT
GTGCCAGGGCTGCTA
GTGCCAGGGCTGCTACATCAAACTTTTGTGAGTAACAGGGCAATACC
GTGCCAGGGCTGCTAT
GTGCCAGGGCTGCTCCC
GTGCCAGGGCTGCTCCG
GTGCCAGGGCTGCTCCGC
GTGCCAGGGCTGCTCCGCGAT
GTGCCAGGGCTGCTCCGCTCG
GTGCCAGGGCTGCTCCGCTCGACCCTTTCTCTTACCGTAACC
GTGCCAGGGCTGCTCCGCTCGCGTCG
GTGCCAGGGCTGCTCCGCTCGGCTC
GTGCCAGGGCTGCTCCGCTGACTCGTA
GTGCCAGGGCTGCTCCGGC
GTGCCAGGGCTGCTCCGTTCGAC
GTGCCAGGGCTGCTCGCTCGCTGATATCGTCTTC
GTGCCAGGGCTGCTGCT
GTGCCAGGGCTGCTGCTGCCTCAAATCAGGTAGGAGTATCATTCAACGTC
GTGCCAGGGCTGCTTCCGCTCG
GTGCCAGGGCTGCTTCCGCTCGAC
GTGCCAGGGCTGCTTCCGCTCGAGCA
GTGCCAGGGCTGGCA
GTGCCAGGGCTGGCAAC
GTGCCAGGGCTGGCTCCGCTCGGCTACCC
GTGCCAGGGCTGGT
GTGCCAGGGCTGTACTTACA
GTGCCAGGGCTGTC
GTGCCAGGGCTGTCCCTAC
GTGCCAGGGCTGTCCCTAC
GTGCCAGGGCTGTCTCCGCTCGAGGGCC
GTGCCAGGGCTGTCTCCGCTCGGGC
GTGCCAGGGCTGTCTCCGCTGGG
GTGCCAGGGCTGTCTCCGCTGGG
GTGCCAGGGCTGTGCTCGAGGACATGTGCCATGCTGCCTCCACCCCACCTTTATAAACGGACAGTA
GTGCCAGGGCTGTGCTGAC
GTGCCAGGGCTGTGGCC
GTGCCAGGGCTTCCGCTCGTGGCCGAGCGGAGGCAGCCCTGACCTTTTTTACTCTCC
GTGCCAGGGCTTCCTCAACTTATCTTGT
GTGCCAGGGCTTCCTCCAGTGCGGG
GTGCCAGGGCTTCCTCCAGTGCGGG
GTGCCAGGGG
GTGCCAGGGGC
GTGCCAGGGGC
GTGCCAGGGGC
GTGCCAGGGGC
GTGCCAGGGGCTGCCTCCGCTCC
GTGCCAGGGGCTTCTCTCC
GTGCCAGGGGGACGTGTGCCAGGGC
GTGCCAGGGGGC
GTGCCAGGGGGC
GTGCCAGGGGGGGTAGCCATTATTACCACCAGCGTTGTTGTAGGTGTAACGTCCAC
GTGCCAGGGGTGCCTCCGCTCGGCTGCCTCCACTCGA
GTGCCAGGGGTGCCTCCGCTCGTGGTCGACTCTCGAGC
GTGCCAGGGTATG
GTGCCAGGGTGCCTCACCGCGTCCGCTGGTG
GTGCCAGGGTGCCTCCGC
GTGCCAGGGTGCCTCCGC
GTGCCAGGGTGCTCCGCTCGAACCAG
GTGCCAGGGTT
GTGCCAGGGTTACCCCCC
GTGCCAGGGTTGCCTCCGCTCGACC
GTGCCAGGGTTGCCTCCGCTCGATATC
GTGCCAGGTCCCCC
GTGCCAGGTGCCCCGACCTCGAGCGGAGGCAGCCCTGCC
GTGCCAGTGCA
GTGCCAGTGCCTTACATA
GTGCCAGTGCTAGC
GTGCCAGTGCTGCCTCCGCTCGAC
GTGCCATCATCTCCTT
GTGCCATGAACCAACATATTTAGTGCCTCGGC
GTGCCATGGCTGCCTGCGCGATACCAAGCC
GTGCCC
GTGCCC
GTGCCC
GTGCCC
GTGCCCAGGGCTGCCTCCGCTC
GTGCCCAGGGCTGCCTCCGCTCGTAGTAGGTAACT
GTGCCCGGGAAC
GTGCCCGGGC
GTGCCCGGGCTGCCTCA
GTGCCCGGGCTGCCTCCGCC
GTGCCCGGGCTGCCTCCGCTC
GTGCCCGGGCTGCCTCCGCTCC
GTGCCCGGGCTGCCTCCGCTCGAC
GTGCCCGGGCTGCCTCCGCTCGAC
GTGCCCGGGCTGCCTCCGCTCGAGGT
GTGCCCGGGCTGCCTCCGCTCGTC
GTGCCCGTCCGT
GTGCCG
GTGCCG
GTGCCGCTACCTAACGTCTTCCG
GTGCCGCTCGCCACC
GTGCCGGGCTGCCTCAC
GTGCCGGGCTGCCTCCGCTCGCC
GTGCCGGGCTGCCTCCGCTCGCCA
GTGCCGGGCTGCCTCCGTGAGCAGC
GTGCCGGGGCTGACCTGCAGAACCACT
GTGCCGGGGCTGCCTCCGCTCACCCA
GTGCCGGGGCTGCCTCCGCTCGG
GTGCCGGGGCTGCCTCCGCTCGTC
GTGCCGGGGGTGCTCCGCTCGAC
GTGCCGGGGTGCTCCGCTCGAC
GTGCCTC
GTGCCTGGCTGCCTCCGCTCGTCCGGC
GTGCGATGGT
GTGCGGGCTGCCTCCGCCCCGGC
GTGCTAG
GTGCTAGGGCTGCCTCCGCTCCACAGAAACAA
GTGCTAGGGCTGCCTCCGCTCGATATAGTAGATC
GTGCTAGGGCTGCTTCCGCTCGGGGGC
GTGCTC
GTGCTCAGGCTGCCTCCGCTCGACGACG
GTGGCAGGCTGCCTCCGCTCGCCGCC
GTGGCAGGT
GTGGCCAGGCTGCCTCATCCC
GTGGCCAGGGCTGCCTCCGCTCGAGCCC
GTGGCGTCGCCCACCACATCCATCCAA
GTGGTGCAGG
GTGTAGT
GTGTCAGGGCCCCTGCC
GTGTCAGGGCTGCCAGGGC
GTGTCAGGGCTGCCTCCGCTCGG
GTGTGA
GTTACC
GTTCCAGGGCTGCCTCCGCTCG
GTTCGCAGGGCTGCCTTCGAGGC
TGCAGGGC
TGCCAGGCTACCTCC
TGCCAGGGCTGCC
TGCCAGGGCTGCCTCCGCTCGAC
TGCCAGGGCTGCTCCGCGC
TGCCAGGGTGCCTCCGCTCTATGGA
TGCCCCT
TGGACCGCGGCGCGCTCGAAG
TGTCAGGCTGCCTCCATAGGT
TTGCCAGGGCTGTC

## Sheet: mre11
Supplementary Table 5. MIB sequence of mre11∆
A
AA
AAACA
AAT
AC
AC
AGCTCGGCGACGTAGACCGTGCCGTCGCCGGACACGGCGAGGTTGGTCGCGCC
AGGCCTGGGTCTCGACCTCGCGGCCGGCACCCTCCGGCTGGAACAG
ATACCAGGGCTGCCTCCGCTCGATCT
ATAGC
ATCCCAGGGC
ATCGACAGCTCGGCGCGCAAGATCGTCGACACGGTGACGCGCGCTGGTGCAACGGTCGGGGGTCCGG
ATG
ATGCAGGACCAT
ATGCCAAGGCTGCC
ATGCCAGGC
ATGCCAGGCTGCCTCCGCGC
ATGCCAGGCTGCCTCCGCGC
ATGCCAGGCTGCCTCCGCTCGC
ATGCCAGGCTGCCTCCGCTCGC
ATGCCAGGCTGCCTCCGCTCGCC
ATGCCAGGCTGCCTCCGCTCGCC
ATGCCAGGGC
ATGCCAGGGC
ATGCCAGGGCTGCCA
ATGCCAGGGCTGCCTC
ATGCCAGGGCTGCCTCCGCTCACAG
ATGCCAGGGCTGCCTCCGCTCG
ATGCCAGGGCTGCCTCCGCTCGAC
ATGCCAGGGCTGCCTCCGCTCGACC
ATGCCAGGGCTGCCTCCGCTCGG
ATGCCAGGGCTGCCTCCGGC
ATGCCGCGCTGCTCCCCGCGCAGGTGCTGT
C
CAAATCC
CAGACCCGTTCGC
CC
CCACGTGGCGTCCGAGCGATGTTTGGCGAATTGACGACTTCAGTAGATATCGGTGAGGAAGCCGCCAAGCGAGTGAGAGAGCTGG
CCGACGCCGAT
CCGG
CGAAGAAACATTTTCCTG
CGACCGGCTGCTCCTGGGGTCCGTGAGCCGGCACGCGGTCGAGT
CGACGTGTCGAGGACCGTCGTCGGGTAGCCGTGGCGCTCCGCCCAGCGCAG
CGAGACGAGGTCACGGCCGGCCA
CGAGC
CGAGCGTCACGACGGCGAA
CGAGCGTCACGACGGCGAA
CGATGCTCGGCGCGACCGACCCCTACCCCGAGCTGCCCTACTTCTTCTCCGACC
CGCCCGCCGCCGCCATCCAGCCGGACCGGTGGTCCGCGGCGTG
CGCCCGTGGTGTGCGGGTCAACGCCGTCGCGCCCGG
CGCCCGTGGTGTGCGGGTCAACGCCGTCGCGCCCGG
CGCCGCGCAGGCGCAGGGG
CGCGAACGCGACGGCGTCGACGCCGGGCGCGACGAGCGCGACCCCGGCCGAGTCGTAGCCGCG
CGCGTGTGGTCGACGACGTCCA
CGCTCATCGCCATCGGCCTCAACGTCGTGGTGGGCCAGGCGGGCCTGCTCGACCTCGCTACGTCGCTTCTACGCCATCGGCG
CGCTGTCGGTCGCGCCCTTGAGCTCGGGCGAGCATCGCGGGGGTGGAGGAGATGGAGTAGTCCATGTCCTCGAGGCCGTAGGTGGGGATGACCTGGTCCTGGGTGATCTCGGTCAGGCCGGCGCCCGCCTCGATGCCGACGAGCTTGTTGCC
CGGCCAGCATGACGGCGAACGCCA
CGGCCAGGC
CGGGAAGTCCCACAGCGGCTTCTCGCCCGCGACCGACTTGTGAGACTGATA
CGGGGTCTCTCGGCGGGGTGCTGCGGTCGCACGGG
CTCGACGCCGTCGCGCGCGTGAAGATCTCGACCTGCGTGCC
CTCGTCC
CTCGTGTCCGG
CTGCCAGGGCTGCCTCCGCTCA
G
G
G
G
G
G
G
G
G
G
G
G
G
G
GA
GAATATTAATAATAAATTACAACATTTAAATAATAT
GAC
GACCCACATGTCGCC
GACGAA
GACGGCACA
GACGGTCTCATCCT
GAGCCAGGGCTGCC
GAGCCAGGGCTGCCTCCGCTC
GAGCGGAGGC
GAGGCAGCCCCGTCGAGCGGAGGCAGCCCTGCAACGTCCCGCATCGTCACCGCGCC
GAGGCTACCCATTGA
GAGGTAGGGCGT
GAGGTAGTATACATCGTTGTGTTGATACTTATTTGAAAAT
GAGTCAGGGCTGCCACAGCTCTTCTCGACCGACTCCCCCACCTGCTTGCGCGCCGCGAAGTGGACGACCGCGCGCACGTCGTGCTCGGTCATGGCGCGCGTGGC
GAT
GC
GC
GCAC
GCACGACGAGATTCTCCCGCCAGCGG
GCACTGACATCCTCCATTATGACAAAAT
GCAGT
GCAGTCG
GCCCGC
GCCGACCTCGACGAGGTCGCCGCGCTGTCCG
GCGCCAGGGCTGCC
GCGCCAGGGCTGCCTCCAACC
GCGGCGA
GCGGTGCCCTG
GCGGTGCCCTG
GCTCCGTCGTCCGACGCCGCCCTCAGGCCCCGGCGGTGTGCGCGCCCTCGAGCTCGTCGGCGTGGCGGATGTGC
GCTCGCGCTCGCGGGCGGGT
GCTCGCGTCGTCGCTGTG
GGAAGC
GGACCGACGCCGGGCGG
GGATGCCGTCGAGGAAGCGGATCACCCGCTCGGTGACGAGCGCGGCGGCCTCCGGCTC
GGCACGATCGGCGCGAAGCGCTTCGGGCGCGGCGGCCCCGGTGACGACCTCGTCGTCGAGGTGACGAC
GGCCAGCC
GGCCAGGGCTGCCTCCGCTCGAACAC
GGCCAGGGCTGCCTCCGTCGGT
GGCGCT
GGCGTCGT
GGGCC
GGGCCAGGGCTGCCTCCGCTCGACGA
GGGCTCGGAGTGCCGCTCGGTG
GGGGCTCGCCGTCGCGGACTACGCGAAGCTCGTCCCGTGGTGGGCCGACGTCGCCGCGCAGTCCGGCACGCACCT
GGTCGGCCCCCGCGCGAGGCG
GGTGCC
GT
GT
GT
GT
GT
GT
GT
GTA
GTAACT
GTACC
GTACCA
GTACCAAATTTATTCTATGTTCTCC
GTACCAGGGC
GTACCAGGGCTGCCTCCGCTG
GTACCAGGGGCACGG
GTACGAGGACATCGAGGTCGTCGG
GTAGC
GTATC
GTATG
GTC
GTCAGAGCTGCCTCCGCTCGGGGGGTGCTCGCC
GTCC
GTCCAGAGC
GTCCAGGCTGCTCGCT
GTCCAGGCTGCTCGCT
GTCCAGGGC
GTCCAGGGCTGCCTCCATGGGGT
GTCCAGGGCTGCTCCGCTC
GTCCCAGGGC
GTCCCAGGGC
GTCCCAGGGC
GTCCCAGGGC
GTCCCAGGGC
GTCCCAGGGCTGTCTCCGCTAC
GTCGCCAGGGCTGCCTCCGCTCG
GTCGCGAGGCTCCTCCGTGCC
GTG
GTG
GTG
GTG
GTG
GTG
GTG
GTG
GTG
GTG
GTG
GTG
GTG
GTG
GTG
GTGACACGCC
GTGACAGGCTGCCTCACC
GTGACAGGGCAATTGCAGCCCT
GTGACAGGGCTGCCTCCGC
GTGACAGGGCTGCCTCCGC
GTGACAGGGCTGCCTCCGCT
GTGACAGGGCTGCCTCCGCTCCACACCGTGCGCCTGCTCCCGCC
GTGACAGGGCTGCCTCCGCTCGGCTCC
GTGACAGGGCTGCCTCCGCTCGGTCC
GTGACGGCGAGGATCGCGCCCGG
GTGAGCCGCCTCAAGGCGGACGACGCCGTGGCCGTCATCGGCCGAGGTGAAGCGGTCGAGCCCCA
GTGAGGGATCAACTGAAAGAGGAAACTCTGGAGTTGACAGAGGTATAGTA
GTGAGGT
GTGC
GTGC
GTGC
GTGC
GTGC
GTGC
GTGC
GTGC
GTGC
GTGC
GTGC
GTGC
GTGC
GTGCA
GTGCAAGGGCTGCCTGCTAC
GTGCACACCCTC
GTGCACG
GTGCACG
GTGCACTCT
GTGCAGCGATCGTGACGT
GTGCAGGACTGCCTCCGCTCTAC
GTGCAGGCG
GTGCAGGCTGCCTCAC
GTGCAGGCTGCCTTGCTGAGGA
GTGCAGGGAGGT
GTGCAGGGC
GTGCAGGGC
GTGCAGGGC
GTGCAGGGC
GTGCAGGGC
GTGCAGGGCAGGTCGAGACGTTCGGGTTGACTCT
GTGCAGGGCC
GTGCAGGGCTGC
GTGCAGGGCTGCCACCC
GTGCAGGGCTGCCCCGCTCGAGCC
GTGCAGGGCTGCCCCGCTCGAGCC
GTGCAGGGCTGCCTCCGCTAGGCCC
GTGCAGGGCTGCCTCCGCTC
GTGCAGGGCTGCCTCCGCTCC
GTGCAGGGCTGCCTCCGCTCGACGT
GTGCAGGGCTGCCTCCGCTCGACTAC
GTGCAGGGCTGCCTCCGCTCGC
GTGCAGGGTGCTCCGTGGC
GTGCAGGTATATACGCTCTGACTGGTTACCTA
GTGCC
GTGCC
GTGCC
GTGCC
GTGCC
GTGCC
GTGCCA
GTGCCA
GTGCCA
GTGCCA
GTGCCA
GTGCCA
GTGCCA
GTGCCA
GTGCCA
GTGCCA
GTGCCA
GTGCCA
GTGCCA
GTGCCA
GTGCCA
GTGCCA
GTGCCA
GTGCCAACCCG
GTGCCAAGCTGCCTCCGCTCG
GTGCCAAGCTGCCTCCGCTCGAGC
GTGCCAAGCTGCCTCCGCTCGAGGGCTGCCTCCGCTCAGC
GTGCCAAGGC
GTGCCAAGGCTGCCTCCG
GTGCCAAGGCTGCCTCCGCTCAC
GTGCCAAGGGCTGCCTCCGCTCGGT
GTGCCAC
GTGCCAC
GTGCCAC
GTGCCAC
GTGCCAC
GTGCCAC
GTGCCACCCCCCCGGGCTCTACTTGCGTTGCCGATGACGACACTT
GTGCCACCGAGTGGAGGCAGCCC
GTGCCACCGAGTGGAGGCAGCCC
GTGCCACTACT
GTGCCACTACT
GTGCCAG
GTGCCAG
GTGCCAG
GTGCCAG
GTGCCAG
GTGCCAG
GTGCCAG
GTGCCAG
GTGCCAGA
GTGCCAGACC
GTGCCAGACCGTGAAGCTT
GTGCCAGACCTCTGACTGTTTACCGTAGAAGCCCATTTTCTACCTCCATC
GTGCCAGAGCTGCCTCCA
GTGCCAGAGCTGCCTCCGCTCCGGGTC
GTGCCAGAGCTGCCTCCGCTCGA
GTGCCAGAGCTGCCTCCGCTCGAC
GTGCCAGAGCTGCCTCCGCTCGACAGCTACTAC
GTGCCAGAGCTGCCTCCGCTCGACCTAC
GTGCCAGAGCTGCCTCCGCTCGATTAC
GTGCCAGAGCTGCCTCCGCTCGGCC
GTGCCAGAGCTGCCTCCGCTCGGCCG
GTGCCAGAGCTGCCTCCGCTCGGTCCCTC
GTGCCAGAGCTGCCTCCGCTTG
GTGCCAGAGCTGCCTCCGTTCGACCGC
GTGCCAGAGCTGCCTGACGC
GTGCCAGAGCTGCTTCCGCTC
GTGCCAGAGCTGCTTCCGCTC
GTGCCAGAGTTGCCTCCGCCAT
GTGCCAGATACT
GTGCCAGATAGT
GTGCCAGATAGT
GTGCCAGATAGT
GTGCCAGC
GTGCCAGC
GTGCCAGCACGGCCA
GTGCCAGG
GTGCCAGG
GTGCCAGG
GTGCCAGG
GTGCCAGG
GTGCCAGG
GTGCCAGG
GTGCCAGG
GTGCCAGG
GTGCCAGGAC
GTGCCAGGAC
GTGCCAGGAC
GTGCCAGGAC
GTGCCAGGAC
GTGCCAGGAC
GTGCCAGGACCGCCTCCGCTCGC
GTGCCAGGACTACACGTGTTGCC
GTGCCAGGACTACCTCAAC
GTGCCAGGACTC
GTGCCAGGACTGCC
GTGCCAGGACTGCCTAGCCAC
GTGCCAGGACTGCCTCACA
GTGCCAGGACTGCCTCACA
GTGCCAGGACTGCCTCC
GTGCCAGGACTGCCTCCG
GTGCCAGGACTGCCTCCGC
GTGCCAGGACTGCCTCCGCT
GTGCCAGGACTGCCTCCGCTC
GTGCCAGGACTGCCTCCGCTCG
GTGCCAGGACTGCCTCCGCTCG
GTGCCAGGACTGCCTCCGCTCGA
GTGCCAGGACTGCCTCCGCTCGACCC
GTGCCAGGACTGCCTCCGCTCGAGC
GTGCCAGGACTGCCTCCGCTCGAGC
GTGCCAGGACTGCCTCCGCTCGGCGGAC
GTGCCAGGACTGCCTCCGCTCGTTC
GTGCCAGGACTGCCTCCGCTG
GTGCCAGGACTGCCTCCGGCTCGGGTGTA
GTGCCAGGACTGCCTCGGCGAGGT
GTGCCAGGAGCTTTGTATATCGTT
GTGCCAGGAGCTTTGTATATCGTT
GTGCCAGGC
GTGCCAGGC
GTGCCAGGC
GTGCCAGGC
GTGCCAGGC
GTGCCAGGC
GTGCCAGGC
GTGCCAGGC
GTGCCAGGC
GTGCCAGGC
GTGCCAGGC
GTGCCAGGC
GTGCCAGGC
GTGCCAGGC
GTGCCAGGC
GTGCCAGGCAGCAC
GTGCCAGGCCTACCTCAGCAGATCCCGGTCACCGCCCA
GTGCCAGGCCTCCGC
GTGCCAGGCCTCCGC
GTGCCAGGCTACCCCCGC
GTGCCAGGCTACCTCCGCTCGACTTGTTACCTGAAGCC
GTGCCAGGCTACCTCCGCTCGCAGTGGTGTCCTGATGAAGAAAAAAAAATTA
GTGCCAGGCTACCTCCGCTCGGTCG
GTGCCAGGCTC
GTGCCAGGCTCC
GTGCCAGGCTCC
GTGCCAGGCTCC
GTGCCAGGCTCCTCCGA
GTGCCAGGCTCCTCCGCTCGAC
GTGCCAGGCTCG
GTGCCAGGCTCTGGAC
GTGCCAGGCTGAGC
GTGCCAGGCTGC
GTGCCAGGCTGC
GTGCCAGGCTGC
GTGCCAGGCTGC
GTGCCAGGCTGC
GTGCCAGGCTGC
GTGCCAGGCTGCATCACCGCCGAAT
GTGCCAGGCTGCATCACCGCCGAAT
GTGCCAGGCTGCC
GTGCCAGGCTGCC
GTGCCAGGCTGCC
GTGCCAGGCTGCC
GTGCCAGGCTGCC
GTGCCAGGCTGCC
GTGCCAGGCTGCC
GTGCCAGGCTGCCACCGCTCAAGAGA
GTGCCAGGCTGCCACCGG
GTGCCAGGCTGCCATTACCGAGCGGAGGCAGCCCTGGAC
GTGCCAGGCTGCCCCCGCTCGAGAACTC
GTGCCAGGCTGCCGGCCCAAAGTTTGAC
GTGCCAGGCTGCCTACTAACGAGCT
GTGCCAGGCTGCCTC
GTGCCAGGCTGCCTC
GTGCCAGGCTGCCTCACC
GTGCCAGGCTGCCTCATCCTCCGAGCGGAG
GTGCCAGGCTGCCTCC
GTGCCAGGCTGCCTCC
GTGCCAGGCTGCCTCC
GTGCCAGGCTGCCTCC
GTGCCAGGCTGCCTCC
GTGCCAGGCTGCCTCC
GTGCCAGGCTGCCTCCACCTCATGAAAT
GTGCCAGGCTGCCTCCC
GTGCCAGGCTGCCTCCCCTAG
GTGCCAGGCTGCCTCCCGCTCGTGTGG
GTGCCAGGCTGCCTCCG
GTGCCAGGCTGCCTCCGA
GTGCCAGGCTGCCTCCGACTACC
GTGCCAGGCTGCCTCCGC
GTGCCAGGCTGCCTCCGC
GTGCCAGGCTGCCTCCGC
GTGCCAGGCTGCCTCCGC
GTGCCAGGCTGCCTCCGC
GTGCCAGGCTGCCTCCGC
GTGCCAGGCTGCCTCCGC
GTGCCAGGCTGCCTCCGCACC
GTGCCAGGCTGCCTCCGCCCC
GTGCCAGGCTGCCTCCGCCTCC
GTGCCAGGCTGCCTCCGCGCCGC
GTGCCAGGCTGCCTCCGCGGGT
GTGCCAGGCTGCCTCCGCT
GTGCCAGGCTGCCTCCGCT
GTGCCAGGCTGCCTCCGCT
GTGCCAGGCTGCCTCCGCTC
GTGCCAGGCTGCCTCCGCTC
GTGCCAGGCTGCCTCCGCTC
GTGCCAGGCTGCCTCCGCTC
GTGCCAGGCTGCCTCCGCTC
GTGCCAGGCTGCCTCCGCTC
GTGCCAGGCTGCCTCCGCTC
GTGCCAGGCTGCCTCCGCTC
GTGCCAGGCTGCCTCCGCTC
GTGCCAGGCTGCCTCCGCTC
GTGCCAGGCTGCCTCCGCTC
GTGCCAGGCTGCCTCCGCTC
GTGCCAGGCTGCCTCCGCTC
GTGCCAGGCTGCCTCCGCTC
GTGCCAGGCTGCCTCCGCTC
GTGCCAGGCTGCCTCCGCTC
GTGCCAGGCTGCCTCCGCTC
GTGCCAGGCTGCCTCCGCTC
GTGCCAGGCTGCCTCCGCTC
GTGCCAGGCTGCCTCCGCTC
GTGCCAGGCTGCCTCCGCTC
GTGCCAGGCTGCCTCCGCTC
GTGCCAGGCTGCCTCCGCTC
GTGCCAGGCTGCCTCCGCTCAACG
GTGCCAGGCTGCCTCCGCTCACCCGG
GTGCCAGGCTGCCTCCGCTCC
GTGCCAGGCTGCCTCCGCTCC
GTGCCAGGCTGCCTCCGCTCC
GTGCCAGGCTGCCTCCGCTCCC
GTGCCAGGCTGCCTCCGCTCCGCGCC
GTGCCAGGCTGCCTCCGCTCG
GTGCCAGGCTGCCTCCGCTCG
GTGCCAGGCTGCCTCCGCTCG
GTGCCAGGCTGCCTCCGCTCG
GTGCCAGGCTGCCTCCGCTCG
GTGCCAGGCTGCCTCCGCTCG
GTGCCAGGCTGCCTCCGCTCG
GTGCCAGGCTGCCTCCGCTCG
GTGCCAGGCTGCCTCCGCTCG
GTGCCAGGCTGCCTCCGCTCG
GTGCCAGGCTGCCTCCGCTCG
GTGCCAGGCTGCCTCCGCTCG
GTGCCAGGCTGCCTCCGCTCG
GTGCCAGGCTGCCTCCGCTCG
GTGCCAGGCTGCCTCCGCTCG
GTGCCAGGCTGCCTCCGCTCG
GTGCCAGGCTGCCTCCGCTCG
GTGCCAGGCTGCCTCCGCTCG
GTGCCAGGCTGCCTCCGCTCGA
GTGCCAGGCTGCCTCCGCTCGA
GTGCCAGGCTGCCTCCGCTCGA
GTGCCAGGCTGCCTCCGCTCGA
GTGCCAGGCTGCCTCCGCTCGAAGGGCTGTCTCCAGGGCTGACTCGTTAAGTA
GTGCCAGGCTGCCTCCGCTCGACCATGCTATTGAGACCAC
GTGCCAGGCTGCCTCCGCTCGACCCC
GTGCCAGGCTGCCTCCGCTCGACCGAGTGTAGGCACC
GTGCCAGGCTGCCTCCGCTCGACCGCC
GTGCCAGGCTGCCTCCGCTCGACG
GTGCCAGGCTGCCTCCGCTCGACGCC
GTGCCAGGCTGCCTCCGCTCGACGCC
GTGCCAGGCTGCCTCCGCTCGACGGTCGCGCCGGTATGCTCT
GTGCCAGGCTGCCTCCGCTCGACTATATAA
GTGCCAGGCTGCCTCCGCTCGACTC
GTGCCAGGCTGCCTCCGCTCGAGGCTACGACCCCGC
GTGCCAGGCTGCCTCCGCTCGAGGTGT
GTGCCAGGCTGCCTCCGCTCGAGGTTATC
GTGCCAGGCTGCCTCCGCTCGAGT
GTGCCAGGCTGCCTCCGCTCGAT
GTGCCAGGCTGCCTCCGCTCGATAC
GTGCCAGGCTGCCTCCGCTCGATACTTAAAAATAGCGTCACCGCG
GTGCCAGGCTGCCTCCGCTCGATCAGCAGCAGGCAGCCC
GTGCCAGGCTGCCTCCGCTCGATGGT
GTGCCAGGCTGCCTCCGCTCGC
GTGCCAGGCTGCCTCCGCTCGC
GTGCCAGGCTGCCTCCGCTCGC
GTGCCAGGCTGCCTCCGCTCGC
GTGCCAGGCTGCCTCCGCTCGCAAGGGTGGTTTCCGC
GTGCCAGGCTGCCTCCGCTCGCAGTC
GTGCCAGGCTGCCTCCGCTCGCC
GTGCCAGGCTGCCTCCGCTCGCCC
GTGCCAGGCTGCCTCCGCTCGCCCGC
GTGCCAGGCTGCCTCCGCTCGCGCCGGGCCACATTTC
GTGCCAGGCTGCCTCCGCTCGCGGGC
GTGCCAGGCTGCCTCCGCTCGG
GTGCCAGGCTGCCTCCGCTCGG
GTGCCAGGCTGCCTCCGCTCGGC
GTGCCAGGCTGCCTCCGCTCGGCC
GTGCCAGGCTGCCTCCGCTCGGCC
GTGCCAGGCTGCCTCCGCTCGGCCGTGCCAC
GTGCCAGGCTGCCTCCGCTCGGCTAC
GTGCCAGGCTGCCTCCGCTCGGCTC
GTGCCAGGCTGCCTCCGCTCGGCTGCCTCCGCTCACTTGAAGAGAGAAAGAGATTGTTGCT
GTGCCAGGCTGCCTCCGCTCGGGTGTGAGTCAAACC
GTGCCAGGCTGCCTCCGCTCGGT
GTGCCAGGCTGCCTCCGCTCGGTC
GTGCCAGGCTGCCTCCGCTCGGTGGAGT
GTGCCAGGCTGCCTCCGCTCGTATATGTTGTC
GTGCCAGGCTGCCTCCGCTCGTATTCTTAGCATCGAAAGCCCTAC
GTGCCAGGCTGCCTCCGCTCGTCT
GTGCCAGGCTGCCTCCGCTCGTGC
GTGCCAGGCTGCCTCCGCTCTAC
GTGCCAGGCTGCCTCCGCTCTACAC
GTGCCAGGCTGCCTCCGCTCTACAC
GTGCCAGGCTGCCTCCGCTGACCACTAAGCTAGATAATTCAAGAGT
GTGCCAGGCTGCCTCCGCTGAG
GTGCCAGGCTGCCTCCGCTGAG
GTGCCAGGCTGCCTCCGCTGC
GTGCCAGGCTGCCTCCGCTGC
GTGCCAGGCTGCCTCCGCTGCCT
GTGCCAGGCTGCCTCCGT
GTGCCAGGCTGCCTCGAC
GTGCCAGGCTGCCTCGCGCCC
GTGCCAGGCTGCCTGCTCGACCCGAGCGGAGGCACCCGGC
GTGCCAGGCTGCTCCGCTCGAC
GTGCCAGGCTGCTCCGCTCGGGGC
GTGCCAGGCTGGCC
GTGCCAGGCTGTCTCCGCTCGAG
GTGCCAGGCTGTCTCCGCTCGCGGCCTGCTGTAAACAGTCACGACGACTCAGCT
GTGCCAGGCTTCTTCCGCC
GTGCCAGGG
GTGCCAGGG
GTGCCAGGG
GTGCCAGGG
GTGCCAGGG
GTGCCAGGG
GTGCCAGGG
GTGCCAGGG
GTGCCAGGG
GTGCCAGGG
GTGCCAGGG
GTGCCAGGG
GTGCCAGGG
GTGCCAGGGACCGT
GTGCCAGGGAGTGGAGAAGAGC
GTGCCAGGGATC
GTGCCAGGGATGCCTCCGCTC
GTGCCAGGGATGCCTCCGCTCGGC
GTGCCAGGGC
GTGCCAGGGC
GTGCCAGGGC
GTGCCAGGGC
GTGCCAGGGC
GTGCCAGGGC
GTGCCAGGGC
GTGCCAGGGC
GTGCCAGGGC
GTGCCAGGGC
GTGCCAGGGC
GTGCCAGGGC
GTGCCAGGGC
GTGCCAGGGC
GTGCCAGGGC
GTGCCAGGGC
GTGCCAGGGC
GTGCCAGGGC
GTGCCAGGGC
GTGCCAGGGC
GTGCCAGGGC
GTGCCAGGGC
GTGCCAGGGC
GTGCCAGGGC
GTGCCAGGGC
GTGCCAGGGC
GTGCCAGGGC
GTGCCAGGGC
GTGCCAGGGC
GTGCCAGGGC
GTGCCAGGGC
GTGCCAGGGC
GTGCCAGGGC
GTGCCAGGGC
GTGCCAGGGC
GTGCCAGGGC
GTGCCAGGGC
GTGCCAGGGC
GTGCCAGGGC
GTGCCAGGGC
GTGCCAGGGC
GTGCCAGGGC
GTGCCAGGGC
GTGCCAGGGC
GTGCCAGGGC
GTGCCAGGGC
GTGCCAGGGC
GTGCCAGGGC
GTGCCAGGGC
GTGCCAGGGC
GTGCCAGGGC
GTGCCAGGGC
GTGCCAGGGC
GTGCCAGGGC
GTGCCAGGGC
GTGCCAGGGC
GTGCCAGGGC
GTGCCAGGGC
GTGCCAGGGC
GTGCCAGGGC
GTGCCAGGGC
GTGCCAGGGC
GTGCCAGGGC
GTGCCAGGGC
GTGCCAGGGC
GTGCCAGGGC
GTGCCAGGGC
GTGCCAGGGC
GTGCCAGGGC
GTGCCAGGGC
GTGCCAGGGC
GTGCCAGGGC
GTGCCAGGGC
GTGCCAGGGC
GTGCCAGGGC
GTGCCAGGGC
GTGCCAGGGC
GTGCCAGGGC
GTGCCAGGGC
GTGCCAGGGC
GTGCCAGGGC
GTGCCAGGGC
GTGCCAGGGC
GTGCCAGGGC
GTGCCAGGGC
GTGCCAGGGC
GTGCCAGGGC
GTGCCAGGGC
GTGCCAGGGC
GTGCCAGGGC
GTGCCAGGGC
GTGCCAGGGC
GTGCCAGGGC
GTGCCAGGGC
GTGCCAGGGC
GTGCCAGGGC
GTGCCAGGGC
GTGCCAGGGC
GTGCCAGGGC
GTGCCAGGGC
GTGCCAGGGC
GTGCCAGGGC
GTGCCAGGGC
GTGCCAGGGC
GTGCCAGGGC
GTGCCAGGGC
GTGCCAGGGC
GTGCCAGGGC
GTGCCAGGGC
GTGCCAGGGC
GTGCCAGGGC
GTGCCAGGGC
GTGCCAGGGC
GTGCCAGGGC
GTGCCAGGGC
GTGCCAGGGC
GTGCCAGGGC
GTGCCAGGGC
GTGCCAGGGC
GTGCCAGGGC
GTGCCAGGGC
GTGCCAGGGC
GTGCCAGGGC
GTGCCAGGGC
GTGCCAGGGC
GTGCCAGGGC
GTGCCAGGGC
GTGCCAGGGC
GTGCCAGGGC
GTGCCAGGGC
GTGCCAGGGC
GTGCCAGGGC
GTGCCAGGGC
GTGCCAGGGC
GTGCCAGGGC
GTGCCAGGGC
GTGCCAGGGC
GTGCCAGGGC
GTGCCAGGGC
GTGCCAGGGC
GTGCCAGGGC
GTGCCAGGGC
GTGCCAGGGC
GTGCCAGGGC
GTGCCAGGGC
GTGCCAGGGC
GTGCCAGGGC
GTGCCAGGGC
GTGCCAGGGC
GTGCCAGGGC
GTGCCAGGGC
GTGCCAGGGC
GTGCCAGGGC
GTGCCAGGGC
GTGCCAGGGC
GTGCCAGGGC
GTGCCAGGGC
GTGCCAGGGC
GTGCCAGGGC
GTGCCAGGGC
GTGCCAGGGC
GTGCCAGGGC
GTGCCAGGGC
GTGCCAGGGC
GTGCCAGGGC
GTGCCAGGGC
GTGCCAGGGC
GTGCCAGGGC
GTGCCAGGGC
GTGCCAGGGC
GTGCCAGGGC
GTGCCAGGGC
GTGCCAGGGC
GTGCCAGGGC
GTGCCAGGGC
GTGCCAGGGC
GTGCCAGGGC
GTGCCAGGGC
GTGCCAGGGC
GTGCCAGGGC
GTGCCAGGGC
GTGCCAGGGC
GTGCCAGGGC
GTGCCAGGGC
GTGCCAGGGC
GTGCCAGGGC
GTGCCAGGGC
GTGCCAGGGCA
GTGCCAGGGCACCCC
GTGCCAGGGCACTTATATAAGAATAACAGCGGTCGCCGACCGCCGTCTGGACGGTGCTGATCCCCCCCGCGCACACGT
GTGCCAGGGCAGCCTCC
GTGCCAGGGCAGCCTCC
GTGCCAGGGCAGCCTCCGCTCGC
GTGCCAGGGCAGCCTCCGCTCGGCA
GTGCCAGGGCAGCCTCCGCTCGGCA
GTGCCAGGGCATCGTTACC
GTGCCAGGGCCGCC
GTGCCAGGGCCGCCCGATCTAATTTCTCAAATTCTAACAAGTCCGAAGT
GTGCCAGGGCCGCCCGATCTAATTTCTCAAATTCTAACAAGTCCGAAGT
GTGCCAGGGCCGCCTAC
GTGCCAGGGCCGCCTCCGCTCGCCAGCCGCACC
GTGCCAGGGCGCCC
GTGCCAGGGCGCCTCCGCTC
GTGCCAGGGCGCT
GTGCCAGGGCGGTACC
GTGCCAGGGCGGTACCA
GTGCCAGGGCGGTACCA
GTGCCAGGGCT
GTGCCAGGGCT
GTGCCAGGGCT
GTGCCAGGGCT
GTGCCAGGGCT
GTGCCAGGGCT
GTGCCAGGGCT
GTGCCAGGGCTAC
GTGCCAGGGCTAC
GTGCCAGGGCTAC
GTGCCAGGGCTACACTAC
GTGCCAGGGCTACC
GTGCCAGGGCTACC
GTGCCAGGGCTACC
GTGCCAGGGCTACCT
GTGCCAGGGCTACCTCAAACATCACGACGCT
GTGCCAGGGCTACCTCAAC
GTGCCAGGGCTACCTCCCCCAAGTT
GTGCCAGGGCTACCTCCGCTCAACCGC
GTGCCAGGGCTACCTCCGCTCGACC
GTGCCAGGGCTACCTCCGCTCGAGCACC
GTGCCAGGGCTACCTCCGCTCGCA
GTGCCAGGGCTACCTCCGCTCGGCCGGGTTGCTTCC
GTGCCAGGGCTACCTCCGCTCGGTCCGTCGAC
GTGCCAGGGCTACCTCCGCTCGGTCCGTCGAC
GTGCCAGGGCTACCTCCGTGAGGCATCCCTGGC
GTGCCAGGGCTACCTCCGTTCGACTAT
GTGCCAGGGCTACCTCCGTTGACCAC
GTGCCAGGGCTACTTCCGCTCGGTGACGGCACCCCTACC
GTGCCAGGGCTACTTCCGCTCGGTGACGGCACCCCTACC
GTGCCAGGGCTAT
GTGCCAGGGCTATG
GTGCCAGGGCTCCTC
GTGCCAGGGCTCCTCCGA
GTGCCAGGGCTCCTGC
GTGCCAGGGCTCCTGGC
GTGCCAGGGCTG
GTGCCAGGGCTG
GTGCCAGGGCTGAC
GTGCCAGGGCTGAC
GTGCCAGGGCTGACCC
GTGCCAGGGCTGACCGC
GTGCCAGGGCTGAGGGAAGATAAC
GTGCCAGGGCTGC
GTGCCAGGGCTGC
GTGCCAGGGCTGC
GTGCCAGGGCTGC
GTGCCAGGGCTGC
GTGCCAGGGCTGC
GTGCCAGGGCTGC
GTGCCAGGGCTGC
GTGCCAGGGCTGC
GTGCCAGGGCTGC
GTGCCAGGGCTGC
GTGCCAGGGCTGC
GTGCCAGGGCTGC
GTGCCAGGGCTGC
GTGCCAGGGCTGC
GTGCCAGGGCTGC
GTGCCAGGGCTGC
GTGCCAGGGCTGC
GTGCCAGGGCTGC
GTGCCAGGGCTGC
GTGCCAGGGCTGC
GTGCCAGGGCTGC
GTGCCAGGGCTGC
GTGCCAGGGCTGC
GTGCCAGGGCTGC
GTGCCAGGGCTGC
GTGCCAGGGCTGC
GTGCCAGGGCTGC
GTGCCAGGGCTGC
GTGCCAGGGCTGC
GTGCCAGGGCTGC
GTGCCAGGGCTGC
GTGCCAGGGCTGC
GTGCCAGGGCTGC
GTGCCAGGGCTGC
GTGCCAGGGCTGC
GTGCCAGGGCTGC
GTGCCAGGGCTGC
GTGCCAGGGCTGC
GTGCCAGGGCTGC
GTGCCAGGGCTGC
GTGCCAGGGCTGC
GTGCCAGGGCTGC
GTGCCAGGGCTGC
GTGCCAGGGCTGC
GTGCCAGGGCTGCAC
GTGCCAGGGCTGCAC
GTGCCAGGGCTGCACGT
GTGCCAGGGCTGCACTACTAGCGTGTGATGAACACGCCGTAGTTGGGCAGGTCCTACTTGTC
GTGCCAGGGCTGCAGCAGGTCTAAAAAATC
GTGCCAGGGCTGCATG
GTGCCAGGGCTGCC
GTGCCAGGGCTGCC
GTGCCAGGGCTGCC
GTGCCAGGGCTGCC
GTGCCAGGGCTGCC
GTGCCAGGGCTGCC
GTGCCAGGGCTGCC
GTGCCAGGGCTGCC
GTGCCAGGGCTGCC
GTGCCAGGGCTGCC
GTGCCAGGGCTGCC
GTGCCAGGGCTGCC
GTGCCAGGGCTGCC
GTGCCAGGGCTGCC
GTGCCAGGGCTGCC
GTGCCAGGGCTGCC
GTGCCAGGGCTGCC
GTGCCAGGGCTGCC
GTGCCAGGGCTGCC
GTGCCAGGGCTGCC
GTGCCAGGGCTGCC
GTGCCAGGGCTGCC
GTGCCAGGGCTGCC
GTGCCAGGGCTGCC
GTGCCAGGGCTGCC
GTGCCAGGGCTGCC
GTGCCAGGGCTGCC
GTGCCAGGGCTGCC
GTGCCAGGGCTGCC
GTGCCAGGGCTGCC
GTGCCAGGGCTGCC
GTGCCAGGGCTGCC
GTGCCAGGGCTGCC
GTGCCAGGGCTGCC
GTGCCAGGGCTGCC
GTGCCAGGGCTGCC
GTGCCAGGGCTGCC
GTGCCAGGGCTGCC
GTGCCAGGGCTGCC
GTGCCAGGGCTGCC
GTGCCAGGGCTGCCAAAC
GTGCCAGGGCTGCCACACC
GTGCCAGGGCTGCCACCCG
GTGCCAGGGCTGCCACCCTA
GTGCCAGGGCTGCCACCGC
GTGCCAGGGCTGCCACCGCTCG
GTGCCAGGGCTGCCACCGCTCGAGC
GTGCCAGGGCTGCCACCGCTCGAGC
GTGCCAGGGCTGCCACCGCTGG
GTGCCAGGGCTGCCACCGCTGG
GTGCCAGGGCTGCCACCT
GTGCCAGGGCTGCCAGC
GTGCCAGGGCTGCCC
GTGCCAGGGCTGCCCCCACTAC
GTGCCAGGGCTGCCCCCGCGAGGACGTGGAGGC
GTGCCAGGGCTGCCCCCGCTCGAGAACTAC
GTGCCAGGGCTGCCCCCGT
GTGCCAGGGCTGCCCCCGTTCGAGGCTGCCT
GTGCCAGGGCTGCCCCGCTC
GTGCCAGGGCTGCCCCGCTCACCTACATCT
GTGCCAGGGCTGCCCCGCTGCTCCTCG
GTGCCAGGGCTGCCGCCGCTC
GTGCCAGGGCTGCCGCTGCTCGGC
GTGCCAGGGCTGCCT
GTGCCAGGGCTGCCT
GTGCCAGGGCTGCCTA
GTGCCAGGGCTGCCTAACACCTACATC
GTGCCAGGGCTGCCTACCCGAGCGGAGGCAGCCCTG
GTGCCAGGGCTGCCTACGC
GTGCCAGGGCTGCCTACGCCTCGGCTCGAGCGTCCCAACC
GTGCCAGGGCTGCCTAGCT
GTGCCAGGGCTGCCTAGCTAC
GTGCCAGGGCTGCCTATG
GTGCCAGGGCTGCCTATGG
GTGCCAGGGCTGCCTATGGTA
GTGCCAGGGCTGCCTC
GTGCCAGGGCTGCCTC
GTGCCAGGGCTGCCTC
GTGCCAGGGCTGCCTC
GTGCCAGGGCTGCCTC
GTGCCAGGGCTGCCTC
GTGCCAGGGCTGCCTC
GTGCCAGGGCTGCCTC
GTGCCAGGGCTGCCTC
GTGCCAGGGCTGCCTC
GTGCCAGGGCTGCCTC
GTGCCAGGGCTGCCTC
GTGCCAGGGCTGCCTC
GTGCCAGGGCTGCCTCA
GTGCCAGGGCTGCCTCACCACGAAAAACAAGACAGC
GTGCCAGGGCTGCCTCACGT
GTGCCAGGGCTGCCTCACGTCC
GTGCCAGGGCTGCCTCACTC
GTGCCAGGGCTGCCTCACTCGCAAAATAAACACATGGGACTTGATTCGTTAACTAGG
GTGCCAGGGCTGCCTCAGCAGGTGGGCCCCGCTATTTTT
GTGCCAGGGCTGCCTCAGCTCGCCATTACTCGAGCGGAGGCA
GTGCCAGGGCTGCCTCATCTCC
GTGCCAGGGCTGCCTCC
GTGCCAGGGCTGCCTCC
GTGCCAGGGCTGCCTCC
GTGCCAGGGCTGCCTCC
GTGCCAGGGCTGCCTCC
GTGCCAGGGCTGCCTCC
GTGCCAGGGCTGCCTCC
GTGCCAGGGCTGCCTCC
GTGCCAGGGCTGCCTCC
GTGCCAGGGCTGCCTCC
GTGCCAGGGCTGCCTCC
GTGCCAGGGCTGCCTCC
GTGCCAGGGCTGCCTCC
GTGCCAGGGCTGCCTCC
GTGCCAGGGCTGCCTCC
GTGCCAGGGCTGCCTCC
GTGCCAGGGCTGCCTCC
GTGCCAGGGCTGCCTCC
GTGCCAGGGCTGCCTCC
GTGCCAGGGCTGCCTCC
GTGCCAGGGCTGCCTCC
GTGCCAGGGCTGCCTCC
GTGCCAGGGCTGCCTCC
GTGCCAGGGCTGCCTCC
GTGCCAGGGCTGCCTCC
GTGCCAGGGCTGCCTCCAACCTACACAGGCTTTGTAATTGAAAAACAATA
GTGCCAGGGCTGCCTCCACCTTCACT
GTGCCAGGGCTGCCTCCACGT
GTGCCAGGGCTGCCTCCACTC
GTGCCAGGGCTGCCTCCACTCGACGA
GTGCCAGGGCTGCCTCCACTCGACGA
GTGCCAGGGCTGCCTCCACTCGACT
GTGCCAGGGCTGCCTCCAGCCAT
GTGCCAGGGCTGCCTCCCGCTCGAC
GTGCCAGGGCTGCCTCCCGCTCGGGA
GTGCCAGGGCTGCCTCCCTCGGGC
GTGCCAGGGCTGCCTCCG
GTGCCAGGGCTGCCTCCG
GTGCCAGGGCTGCCTCCG
GTGCCAGGGCTGCCTCCG
GTGCCAGGGCTGCCTCCGAGC
GTGCCAGGGCTGCCTCCGAGGT
GTGCCAGGGCTGCCTCCGATCGG
GTGCCAGGGCTGCCTCCGC
GTGCCAGGGCTGCCTCCGC
GTGCCAGGGCTGCCTCCGC
GTGCCAGGGCTGCCTCCGC
GTGCCAGGGCTGCCTCCGC
GTGCCAGGGCTGCCTCCGC
GTGCCAGGGCTGCCTCCGC
GTGCCAGGGCTGCCTCCGC
GTGCCAGGGCTGCCTCCGC
GTGCCAGGGCTGCCTCCGC
GTGCCAGGGCTGCCTCCGC
GTGCCAGGGCTGCCTCCGC
GTGCCAGGGCTGCCTCCGC
GTGCCAGGGCTGCCTCCGC
GTGCCAGGGCTGCCTCCGC
GTGCCAGGGCTGCCTCCGC
GTGCCAGGGCTGCCTCCGC
GTGCCAGGGCTGCCTCCGC
GTGCCAGGGCTGCCTCCGC
GTGCCAGGGCTGCCTCCGC
GTGCCAGGGCTGCCTCCGC
GTGCCAGGGCTGCCTCCGC
GTGCCAGGGCTGCCTCCGC
GTGCCAGGGCTGCCTCCGCAAC
GTGCCAGGGCTGCCTCCGCACAGT
GTGCCAGGGCTGCCTCCGCACG
GTGCCAGGGCTGCCTCCGCACGGACGAG
GTGCCAGGGCTGCCTCCGCACGTCCACAC
GTGCCAGGGCTGCCTCCGCAGGACTGCCTCCGCTCGTCTCC
GTGCCAGGGCTGCCTCCGCATCG
GTGCCAGGGCTGCCTCCGCC
GTGCCAGGGCTGCCTCCGCCCGC
GTGCCAGGGCTGCCTCCGCGCGGG
GTGCCAGGGCTGCCTCCGCGGGT
GTGCCAGGGCTGCCTCCGCGGGT
GTGCCAGGGCTGCCTCCGCGGT
GTGCCAGGGCTGCCTCCGCGTCGGACTCGACCTTGAC
GTGCCAGGGCTGCCTCCGCT
GTGCCAGGGCTGCCTCCGCT
GTGCCAGGGCTGCCTCCGCT
GTGCCAGGGCTGCCTCCGCT
GTGCCAGGGCTGCCTCCGCT
GTGCCAGGGCTGCCTCCGCT
GTGCCAGGGCTGCCTCCGCT
GTGCCAGGGCTGCCTCCGCT
GTGCCAGGGCTGCCTCCGCT
GTGCCAGGGCTGCCTCCGCT
GTGCCAGGGCTGCCTCCGCT
GTGCCAGGGCTGCCTCCGCT
GTGCCAGGGCTGCCTCCGCTAAGCAGGCAACATCATTAGCCGGAGGC
GTGCCAGGGCTGCCTCCGCTAC
GTGCCAGGGCTGCCTCCGCTAGAC
GTGCCAGGGCTGCCTCCGCTATACTCGCCACAGGCGACACCGCCGAGTGGGATTCGCTATCCCATGCGGAGTGCGGATTCTGCGCAGCCACGAGGCCTGAGCGGAGGTGTCTTCGCAC
GTGCCAGGGCTGCCTCCGCTATCCGAGCGCC
GTGCCAGGGCTGCCTCCGCTATGTTAAAGCTAGGCAGGTCCTGGCGC
GTGCCAGGGCTGCCTCCGCTC
GTGCCAGGGCTGCCTCCGCTC
GTGCCAGGGCTGCCTCCGCTC
GTGCCAGGGCTGCCTCCGCTC
GTGCCAGGGCTGCCTCCGCTC
GTGCCAGGGCTGCCTCCGCTC
GTGCCAGGGCTGCCTCCGCTC
GTGCCAGGGCTGCCTCCGCTC
GTGCCAGGGCTGCCTCCGCTC
GTGCCAGGGCTGCCTCCGCTC
GTGCCAGGGCTGCCTCCGCTC
GTGCCAGGGCTGCCTCCGCTC
GTGCCAGGGCTGCCTCCGCTC
GTGCCAGGGCTGCCTCCGCTC
GTGCCAGGGCTGCCTCCGCTC
GTGCCAGGGCTGCCTCCGCTC
GTGCCAGGGCTGCCTCCGCTC
GTGCCAGGGCTGCCTCCGCTC
GTGCCAGGGCTGCCTCCGCTC
GTGCCAGGGCTGCCTCCGCTC
GTGCCAGGGCTGCCTCCGCTC
GTGCCAGGGCTGCCTCCGCTC
GTGCCAGGGCTGCCTCCGCTC
GTGCCAGGGCTGCCTCCGCTC
GTGCCAGGGCTGCCTCCGCTC
GTGCCAGGGCTGCCTCCGCTC
GTGCCAGGGCTGCCTCCGCTC
GTGCCAGGGCTGCCTCCGCTC
GTGCCAGGGCTGCCTCCGCTC
GTGCCAGGGCTGCCTCCGCTC
GTGCCAGGGCTGCCTCCGCTC
GTGCCAGGGCTGCCTCCGCTCAAC
GTGCCAGGGCTGCCTCCGCTCAACCCC
GTGCCAGGGCTGCCTCCGCTCAC
GTGCCAGGGCTGCCTCCGCTCACCACATC
GTGCCAGGGCTGCCTCCGCTCACCC
GTGCCAGGGCTGCCTCCGCTCACGACG
GTGCCAGGGCTGCCTCCGCTCACGACG
GTGCCAGGGCTGCCTCCGCTCACGGC
GTGCCAGGGCTGCCTCCGCTCAGCCGATCATGCACAGG
GTGCCAGGGCTGCCTCCGCTCAGCGGAGACGGGCAGGGCATCGTAGGTGAGCA
GTGCCAGGGCTGCCTCCGCTCAGGCCT
GTGCCAGGGCTGCCTCCGCTCAGGCGAGCGGAGGCAGCCTGCAC
GTGCCAGGGCTGCCTCCGCTCAGGCGTT
GTGCCAGGGCTGCCTCCGCTCC
GTGCCAGGGCTGCCTCCGCTCC
GTGCCAGGGCTGCCTCCGCTCC
GTGCCAGGGCTGCCTCCGCTCC
GTGCCAGGGCTGCCTCCGCTCC
GTGCCAGGGCTGCCTCCGCTCC
GTGCCAGGGCTGCCTCCGCTCCACGAACAAACAC
GTGCCAGGGCTGCCTCCGCTCCC
GTGCCAGGGCTGCCTCCGCTCCCCC
GTGCCAGGGCTGCCTCCGCTCCGGGTAAATACGCGTGCAAAAACAAAC
GTGCCAGGGCTGCCTCCGCTCCGGT
GTGCCAGGGCTGCCTCCGCTCCTC
GTGCCAGGGCTGCCTCCGCTCG
GTGCCAGGGCTGCCTCCGCTCG
GTGCCAGGGCTGCCTCCGCTCG
GTGCCAGGGCTGCCTCCGCTCG
GTGCCAGGGCTGCCTCCGCTCG
GTGCCAGGGCTGCCTCCGCTCG
GTGCCAGGGCTGCCTCCGCTCG
GTGCCAGGGCTGCCTCCGCTCG
GTGCCAGGGCTGCCTCCGCTCG
GTGCCAGGGCTGCCTCCGCTCG
GTGCCAGGGCTGCCTCCGCTCG
GTGCCAGGGCTGCCTCCGCTCG
GTGCCAGGGCTGCCTCCGCTCG
GTGCCAGGGCTGCCTCCGCTCG
GTGCCAGGGCTGCCTCCGCTCG
GTGCCAGGGCTGCCTCCGCTCG
GTGCCAGGGCTGCCTCCGCTCG
GTGCCAGGGCTGCCTCCGCTCG
GTGCCAGGGCTGCCTCCGCTCG
GTGCCAGGGCTGCCTCCGCTCG
GTGCCAGGGCTGCCTCCGCTCG
GTGCCAGGGCTGCCTCCGCTCG
GTGCCAGGGCTGCCTCCGCTCG
GTGCCAGGGCTGCCTCCGCTCG
GTGCCAGGGCTGCCTCCGCTCG
GTGCCAGGGCTGCCTCCGCTCG
GTGCCAGGGCTGCCTCCGCTCG
GTGCCAGGGCTGCCTCCGCTCG
GTGCCAGGGCTGCCTCCGCTCG
GTGCCAGGGCTGCCTCCGCTCG
GTGCCAGGGCTGCCTCCGCTCG
GTGCCAGGGCTGCCTCCGCTCG
GTGCCAGGGCTGCCTCCGCTCG
GTGCCAGGGCTGCCTCCGCTCG
GTGCCAGGGCTGCCTCCGCTCG
GTGCCAGGGCTGCCTCCGCTCG
GTGCCAGGGCTGCCTCCGCTCG
GTGCCAGGGCTGCCTCCGCTCG
GTGCCAGGGCTGCCTCCGCTCG
GTGCCAGGGCTGCCTCCGCTCG
GTGCCAGGGCTGCCTCCGCTCG
GTGCCAGGGCTGCCTCCGCTCG
GTGCCAGGGCTGCCTCCGCTCG
GTGCCAGGGCTGCCTCCGCTCG
GTGCCAGGGCTGCCTCCGCTCG
GTGCCAGGGCTGCCTCCGCTCG
GTGCCAGGGCTGCCTCCGCTCGA
GTGCCAGGGCTGCCTCCGCTCGA
GTGCCAGGGCTGCCTCCGCTCGA
GTGCCAGGGCTGCCTCCGCTCGA
GTGCCAGGGCTGCCTCCGCTCGA
GTGCCAGGGCTGCCTCCGCTCGA
GTGCCAGGGCTGCCTCCGCTCGAA
GTGCCAGGGCTGCCTCCGCTCGAA
GTGCCAGGGCTGCCTCCGCTCGAAAC
GTGCCAGGGCTGCCTCCGCTCGAAC
GTGCCAGGGCTGCCTCCGCTCGAACAC
GTGCCAGGGCTGCCTCCGCTCGAACCC
GTGCCAGGGCTGCCTCCGCTCGAACTAC
GTGCCAGGGCTGCCTCCGCTCGAATGTACACCCTCAC
GTGCCAGGGCTGCCTCCGCTCGAATGTACACCCTCAC
GTGCCAGGGCTGCCTCCGCTCGAC
GTGCCAGGGCTGCCTCCGCTCGAC
GTGCCAGGGCTGCCTCCGCTCGAC
GTGCCAGGGCTGCCTCCGCTCGAC
GTGCCAGGGCTGCCTCCGCTCGAC
GTGCCAGGGCTGCCTCCGCTCGAC
GTGCCAGGGCTGCCTCCGCTCGAC
GTGCCAGGGCTGCCTCCGCTCGAC
GTGCCAGGGCTGCCTCCGCTCGAC
GTGCCAGGGCTGCCTCCGCTCGAC
GTGCCAGGGCTGCCTCCGCTCGAC
GTGCCAGGGCTGCCTCCGCTCGAC
GTGCCAGGGCTGCCTCCGCTCGAC
GTGCCAGGGCTGCCTCCGCTCGAC
GTGCCAGGGCTGCCTCCGCTCGAC
GTGCCAGGGCTGCCTCCGCTCGAC
GTGCCAGGGCTGCCTCCGCTCGAC
GTGCCAGGGCTGCCTCCGCTCGAC
GTGCCAGGGCTGCCTCCGCTCGAC
GTGCCAGGGCTGCCTCCGCTCGAC
GTGCCAGGGCTGCCTCCGCTCGAC
GTGCCAGGGCTGCCTCCGCTCGAC
GTGCCAGGGCTGCCTCCGCTCGACAAC
GTGCCAGGGCTGCCTCCGCTCGACACCATAGGTTGGAAGTGCTGCATAA
GTGCCAGGGCTGCCTCCGCTCGACAG
GTGCCAGGGCTGCCTCCGCTCGACATCCG
GTGCCAGGGCTGCCTCCGCTCGACC
GTGCCAGGGCTGCCTCCGCTCGACC
GTGCCAGGGCTGCCTCCGCTCGACC
GTGCCAGGGCTGCCTCCGCTCGACC
GTGCCAGGGCTGCCTCCGCTCGACC
GTGCCAGGGCTGCCTCCGCTCGACCAC
GTGCCAGGGCTGCCTCCGCTCGACCC
GTGCCAGGGCTGCCTCCGCTCGACCCCC
GTGCCAGGGCTGCCTCCGCTCGACCCCC
GTGCCAGGGCTGCCTCCGCTCGACCCCCT
GTGCCAGGGCTGCCTCCGCTCGACCCCGC
GTGCCAGGGCTGCCTCCGCTCGACCCCT
GTGCCAGGGCTGCCTCCGCTCGACCGC
GTGCCAGGGCTGCCTCCGCTCGACCGGC
GTGCCAGGGCTGCCTCCGCTCGACCGGTCCGTAATTCTTTGAACACCGAGGCAGCAGTCTCTG
GTGCCAGGGCTGCCTCCGCTCGACCGTAA
GTGCCAGGGCTGCCTCCGCTCGACCT
GTGCCAGGGCTGCCTCCGCTCGACCTATT
GTGCCAGGGCTGCCTCCGCTCGACCTGGT
GTGCCAGGGCTGCCTCCGCTCGACCTGGT
GTGCCAGGGCTGCCTCCGCTCGACG
GTGCCAGGGCTGCCTCCGCTCGACG
GTGCCAGGGCTGCCTCCGCTCGACG
GTGCCAGGGCTGCCTCCGCTCGACG
GTGCCAGGGCTGCCTCCGCTCGACGAAC
GTGCCAGGGCTGCCTCCGCTCGACGAAGATCGACGACACGAAGTAGTGA
GTGCCAGGGCTGCCTCCGCTCGACGAC
GTGCCAGGGCTGCCTCCGCTCGACGAGC
GTGCCAGGGCTGCCTCCGCTCGACGAGGCGTAATGTGACACCCC
GTGCCAGGGCTGCCTCCGCTCGACGCC
GTGCCAGGGCTGCCTCCGCTCGACGCCGTACCCCTTGGACTTGAAGTGGTTGACGAGCAC
GTGCCAGGGCTGCCTCCGCTCGACGCGC
GTGCCAGGGCTGCCTCCGCTCGACGCTGTAGATAGTGCA
GTGCCAGGGCTGCCTCCGCTCGACGGACGTGCTGC
GTGCCAGGGCTGCCTCCGCTCGACGGCCACATAGTGCTTCAACATGGACTC
GTGCCAGGGCTGCCTCCGCTCGACGGTAT
GTGCCAGGGCTGCCTCCGCTCGACT
GTGCCAGGGCTGCCTCCGCTCGACT
GTGCCAGGGCTGCCTCCGCTCGACT
GTGCCAGGGCTGCCTCCGCTCGACTAAATCAGAC
GTGCCAGGGCTGCCTCCGCTCGACTAC
GTGCCAGGGCTGCCTCCGCTCGACTACACC
GTGCCAGGGCTGCCTCCGCTCGACTACACC
GTGCCAGGGCTGCCTCCGCTCGACTAGGCGAG
GTGCCAGGGCTGCCTCCGCTCGACTAGT
GTGCCAGGGCTGCCTCCGCTCGACTTGT
GTGCCAGGGCTGCCTCCGCTCGACTTTATCAGAGCCCCTGGCACATGTCC
GTGCCAGGGCTGCCTCCGCTCGAG
GTGCCAGGGCTGCCTCCGCTCGAG
GTGCCAGGGCTGCCTCCGCTCGAGATGA
GTGCCAGGGCTGCCTCCGCTCGAGATGA
GTGCCAGGGCTGCCTCCGCTCGAGC
GTGCCAGGGCTGCCTCCGCTCGAGC
GTGCCAGGGCTGCCTCCGCTCGAGC
GTGCCAGGGCTGCCTCCGCTCGAGC
GTGCCAGGGCTGCCTCCGCTCGAGC
GTGCCAGGGCTGCCTCCGCTCGAGCA
GTGCCAGGGCTGCCTCCGCTCGAGCA
GTGCCAGGGCTGCCTCCGCTCGAGCAAAG
GTGCCAGGGCTGCCTCCGCTCGAGCAAAG
GTGCCAGGGCTGCCTCCGCTCGAGCAC
GTGCCAGGGCTGCCTCCGCTCGAGCC
GTGCCAGGGCTGCCTCCGCTCGAGCC
GTGCCAGGGCTGCCTCCGCTCGAGCGGAG
GTGCCAGGGCTGCCTCCGCTCGAGCGGAGC
GTGCCAGGGCTGCCTCCGCTCGAGCTGC
GTGCCAGGGCTGCCTCCGCTCGAGGAGACCGTGAACCTCATGCAGTAGTAGGCGTCCCAGCTGGCCGTCGACGCCCTGGC
GTGCCAGGGCTGCCTCCGCTCGAGGAGACCGTGAACCTCATGCAGTAGTAGGCGTCCCAGCTGGCCGTCGACGCCCTGGC
GTGCCAGGGCTGCCTCCGCTCGAGGAGGTGCGGCACTCCAGCC
GTGCCAGGGCTGCCTCCGCTCGAGGAGTTC
GTGCCAGGGCTGCCTCCGCTCGAGGGGC
GTGCCAGGGCTGCCTCCGCTCGAGGGGC
GTGCCAGGGCTGCCTCCGCTCGAGTAGGCGAC
GTGCCAGGGCTGCCTCCGCTCGAGTC
GTGCCAGGGCTGCCTCCGCTCGAGTC
GTGCCAGGGCTGCCTCCGCTCGAGTC
GTGCCAGGGCTGCCTCCGCTCGAGTC
GTGCCAGGGCTGCCTCCGCTCGAGTCGAC
GTGCCAGGGCTGCCTCCGCTCGAGTTC
GTGCCAGGGCTGCCTCCGCTCGAGTTGG
GTGCCAGGGCTGCCTCCGCTCGAT
GTGCCAGGGCTGCCTCCGCTCGATA
GTGCCAGGGCTGCCTCCGCTCGATACC
GTGCCAGGGCTGCCTCCGCTCGATCAACT
GTGCCAGGGCTGCCTCCGCTCGATCACTAGATTTTGATGATGAGCCGGAGATCTCAC
GTGCCAGGGCTGCCTCCGCTCGATCATGAGCTC
GTGCCAGGGCTGCCTCCGCTCGATCCTTAATAAATTAGCTCTC
GTGCCAGGGCTGCCTCCGCTCGATGCAC
GTGCCAGGGCTGCCTCCGCTCGATGCAC
GTGCCAGGGCTGCCTCCGCTCGATGG
GTGCCAGGGCTGCCTCCGCTCGC
GTGCCAGGGCTGCCTCCGCTCGC
GTGCCAGGGCTGCCTCCGCTCGC
GTGCCAGGGCTGCCTCCGCTCGC
GTGCCAGGGCTGCCTCCGCTCGC
GTGCCAGGGCTGCCTCCGCTCGC
GTGCCAGGGCTGCCTCCGCTCGC
GTGCCAGGGCTGCCTCCGCTCGC
GTGCCAGGGCTGCCTCCGCTCGC
GTGCCAGGGCTGCCTCCGCTCGC
GTGCCAGGGCTGCCTCCGCTCGCAG
GTGCCAGGGCTGCCTCCGCTCGCATAGCCTGTCTACTGTAGCTGTTAAATGAT
GTGCCAGGGCTGCCTCCGCTCGCATCGTC
GTGCCAGGGCTGCCTCCGCTCGCC
GTGCCAGGGCTGCCTCCGCTCGCC
GTGCCAGGGCTGCCTCCGCTCGCC
GTGCCAGGGCTGCCTCCGCTCGCC
GTGCCAGGGCTGCCTCCGCTCGCC
GTGCCAGGGCTGCCTCCGCTCGCC
GTGCCAGGGCTGCCTCCGCTCGCCAC
GTGCCAGGGCTGCCTCCGCTCGCCAC
GTGCCAGGGCTGCCTCCGCTCGCCGAC
GTGCCAGGGCTGCCTCCGCTCGCCTCC
GTGCCAGGGCTGCCTCCGCTCGCCTGC
GTGCCAGGGCTGCCTCCGCTCGCGAGG
GTGCCAGGGCTGCCTCCGCTCGCGC
GTGCCAGGGCTGCCTCCGCTCGCGCCGTC
GTGCCAGGGCTGCCTCCGCTCGCGGT
GTGCCAGGGCTGCCTCCGCTCGCGGTCGTAGTCGAACAC
GTGCCAGGGCTGCCTCCGCTCGCT
GTGCCAGGGCTGCCTCCGCTCGCTA
GTGCCAGGGCTGCCTCCGCTCGCTAC
GTGCCAGGGCTGCCTCCGCTCGG
GTGCCAGGGCTGCCTCCGCTCGGC
GTGCCAGGGCTGCCTCCGCTCGGC
GTGCCAGGGCTGCCTCCGCTCGGC
GTGCCAGGGCTGCCTCCGCTCGGC
GTGCCAGGGCTGCCTCCGCTCGGC
GTGCCAGGGCTGCCTCCGCTCGGC
GTGCCAGGGCTGCCTCCGCTCGGC
GTGCCAGGGCTGCCTCCGCTCGGC
GTGCCAGGGCTGCCTCCGCTCGGC
GTGCCAGGGCTGCCTCCGCTCGGC
GTGCCAGGGCTGCCTCCGCTCGGC
GTGCCAGGGCTGCCTCCGCTCGGCAATA
GTGCCAGGGCTGCCTCCGCTCGGCACTGC
GTGCCAGGGCTGCCTCCGCTCGGCAGC
GTGCCAGGGCTGCCTCCGCTCGGCATTACACC
GTGCCAGGGCTGCCTCCGCTCGGCC
GTGCCAGGGCTGCCTCCGCTCGGCC
GTGCCAGGGCTGCCTCCGCTCGGCCACGC
GTGCCAGGGCTGCCTCCGCTCGGCCAGC
GTGCCAGGGCTGCCTCCGCTCGGCCCG
GTGCCAGGGCTGCCTCCGCTCGGCCCG
GTGCCAGGGCTGCCTCCGCTCGGCCCGAC
GTGCCAGGGCTGCCTCCGCTCGGCCGATACAGAATA
GTGCCAGGGCTGCCTCCGCTCGGCCGGTGTTTATTCTTGGTCGCATT
GTGCCAGGGCTGCCTCCGCTCGGCCGTC
GTGCCAGGGCTGCCTCCGCTCGGCGGGAG
GTGCCAGGGCTGCCTCCGCTCGGCGGGGAATGGACC
GTGCCAGGGCTGCCTCCGCTCGGCGTCATGCT
GTGCCAGGGCTGCCTCCGCTCGGCTACTGGTC
GTGCCAGGGCTGCCTCCGCTCGGCTC
GTGCCAGGGCTGCCTCCGCTCGGG
GTGCCAGGGCTGCCTCCGCTCGGG
GTGCCAGGGCTGCCTCCGCTCGGGC
GTGCCAGGGCTGCCTCCGCTCGGGC
GTGCCAGGGCTGCCTCCGCTCGGGCCAC
GTGCCAGGGCTGCCTCCGCTCGGGCCGGCGCGTGCTC
GTGCCAGGGCTGCCTCCGCTCGGGGC
GTGCCAGGGCTGCCTCCGCTCGGGGCTGTCTTACGTAGTAGTATTCATGCCACT
GTGCCAGGGCTGCCTCCGCTCGGGGGTAGCGACATCTGCAGG
GTGCCAGGGCTGCCTCCGCTCGGGGGTAGCGACATCTGCAGG
GTGCCAGGGCTGCCTCCGCTCGGGGGTT
GTGCCAGGGCTGCCTCCGCTCGGGGT
GTGCCAGGGCTGCCTCCGCTCGGGT
GTGCCAGGGCTGCCTCCGCTCGGGT
GTGCCAGGGCTGCCTCCGCTCGGGTCTTGAGAAGTCGGTATTGTCATCGCCCATGCAAGACCCTCAGTAA
GTGCCAGGGCTGCCTCCGCTCGGGTCTTGAGAAGTCGGTATTGTCATCGCCCATGCAAGACCTCAGTAA
GTGCCAGGGCTGCCTCCGCTCGGT
GTGCCAGGGCTGCCTCCGCTCGGTAAACACACAC
GTGCCAGGGCTGCCTCCGCTCGGTACCA
GTGCCAGGGCTGCCTCCGCTCGGTACCA
GTGCCAGGGCTGCCTCCGCTCGGTAGATTTAGCAATTTCATGTTTAGT
GTGCCAGGGCTGCCTCCGCTCGGTC
GTGCCAGGGCTGCCTCCGCTCGGTC
GTGCCAGGGCTGCCTCCGCTCGGTCGGCCTC
GTGCCAGGGCTGCCTCCGCTCGGTGGC
GTGCCAGGGCTGCCTCCGCTCGGTGT
GTGCCAGGGCTGCCTCCGCTCGGTGTCAGACTACCACTGCTGTTCTGTTCGGCGCGC
GTGCCAGGGCTGCCTCCGCTCGGTTTCATAAATGGGAAGCACT
GTGCCAGGGCTGCCTCCGCTCGT
GTGCCAGGGCTGCCTCCGCTCGT
GTGCCAGGGCTGCCTCCGCTCGTAACTACTAAAAG
GTGCCAGGGCTGCCTCCGCTCGTCATC
GTGCCAGGGCTGCCTCCGCTCGTCATGGTA
GTGCCAGGGCTGCCTCCGCTCGTCC
GTGCCAGGGCTGCCTCCGCTCGTCT
GTGCCAGGGCTGCCTCCGCTCGTCTAGCC
GTGCCAGGGCTGCCTCCGCTCGTGA
GTGCCAGGGCTGCCTCCGCTCGTGT
GTGCCAGGGCTGCCTCCGCTCGTTCCTGTGCGT
GTGCCAGGGCTGCCTCCGCTCTC
GTGCCAGGGCTGCCTCCGCTG
GTGCCAGGGCTGCCTCCGCTG
GTGCCAGGGCTGCCTCCGCTG
GTGCCAGGGCTGCCTCCGCTG
GTGCCAGGGCTGCCTCCGCTG
GTGCCAGGGCTGCCTCCGCTGACC
GTGCCAGGGCTGCCTCCGCTGATTTACAACTCTTTACGC
GTGCCAGGGCTGCCTCCGCTGC
GTGCCAGGGCTGCCTCCGCTGCGGC
GTGCCAGGGCTGCCTCCGCTGGAC
GTGCCAGGGCTGCCTCCGCTGGGTC
GTGCCAGGGCTGCCTCCGCTGTC
GTGCCAGGGCTGCCTCCGCTTCATCATATTCTACC
GTGCCAGGGCTGCCTCCGCTTGTCC
GTGCCAGGGCTGCCTCCGCTTGTCC
GTGCCAGGGCTGCCTCCGG
GTGCCAGGGCTGCCTCCGGC
GTGCCAGGGCTGCCTCCGGCACT
GTGCCAGGGCTGCCTCCGGCC
GTGCCAGGGCTGCCTCCGGCGCGATCATTGT
GTGCCAGGGCTGCCTCCGGCT
GTGCCAGGGCTGCCTCCGGGC
GTGCCAGGGCTGCCTCCGGGGCGGCTC
GTGCCAGGGCTGCCTCCGGT
GTGCCAGGGCTGCCTCCGT
GTGCCAGGGCTGCCTCCGTC
GTGCCAGGGCTGCCTCCGTCCAGGAGTA
GTGCCAGGGCTGCCTCCGTCG
GTGCCAGGGCTGCCTCCGTCG
GTGCCAGGGCTGCCTCCGTCG
GTGCCAGGGCTGCCTCCGTCG
GTGCCAGGGCTGCCTCCGTCGACAGGTTCGTTAAAAGGAGACTAAGAGT
GTGCCAGGGCTGCCTCCGTCGACGAC
GTGCCAGGGCTGCCTCCGTCGC
GTGCCAGGGCTGCCTCCGTGCC
GTGCCAGGGCTGCCTCCGTGCC
GTGCCAGGGCTGCCTCCTCGTC
GTGCCAGGGCTGCCTCCTGCACT
GTGCCAGGGCTGCCTCGAG
GTGCCAGGGCTGCCTCGC
GTGCCAGGGCTGCCTCGCT
GTGCCAGGGCTGCCTCGCT
GTGCCAGGGCTGCCTCGCTCATCGAGGAAGA
GTGCCAGGGCTGCCTCGCTCGACTA
GTGCCAGGGCTGCCTCGTGC
GTGCCAGGGCTGCCTGAGGCTTACGAGAGTGTC
GTGCCAGGGCTGCCTGCGCGC
GTGCCAGGGCTGCCTGCGGTAGG
GTGCCAGGGCTGCCTGCTCGACCATAACCGAAACCTCTTTCATACCCGGT
GTGCCAGGGCTGCCTGCTCGACTAACTT
GTGCCAGGGCTGCCTGCTG
GTGCCAGGGCTGCCTGCTGAC
GTGCCAGGGCTGCCTGCTGC
GTGCCAGGGCTGCCTGGACACGTCCACGAC
GTGCCAGGGCTGCCTGGGCT
GTGCCAGGGCTGCCTGTCGAC
GTGCCAGGGCTGCCTTCACC
GTGCCAGGGCTGCCTTCGCTC
GTGCCAGGGCTGCCTTCGCTCG
GTGCCAGGGCTGCCTTCGCTCGACCC
GTGCCAGGGCTGCG
GTGCCAGGGCTGCG
GTGCCAGGGCTGCGC
GTGCCAGGGCTGCGCTCGAC
GTGCCAGGGCTGCGTCCGCTCGGGGGTCTGACAGTTACCTACCGTCGAGCGGAGGCAGCCCTGACACACGC
GTGCCAGGGCTGCTA
GTGCCAGGGCTGCTAGTG
GTGCCAGGGCTGCTATCCCTC
GTGCCAGGGCTGCTCC
GTGCCAGGGCTGCTCCCG
GTGCCAGGGCTGCTCCGACC
GTGCCAGGGCTGCTCCGACC
GTGCCAGGGCTGCTCCGC
GTGCCAGGGCTGCTCCGCTC
GTGCCAGGGCTGCTCCGCTCG
GTGCCAGGGCTGCTCCGCTCGA
GTGCCAGGGCTGCTCCGCTCGAG
GTGCCAGGGCTGCTCCGCTG
GTGCCAGGGCTGCTCCGTCG
GTGCCAGGGCTGCTCCGTGACGG
GTGCCAGGGCTGCTCCGTGCT
GTGCCAGGGCTGCTCGATTCCAGTTGAGAC
GTGCCAGGGCTGCTGC
GTGCCAGGGCTGCTGCCGAGGGTATTGCCTCCGC
GTGCCAGGGCTGCTGCG
GTGCCAGGGCTGCTTCC
GTGCCAGGGCTGCTTCCGCCCGC
GTGCCAGGGCTGCTTCCGCCCGC
GTGCCAGGGCTGCTTCCGCTCC
GTGCCAGGGCTGCTTCCGCTCG
GTGCCAGGGCTGCTTCCGCTCGA
GTGCCAGGGCTGGC
GTGCCAGGGCTGGCC
GTGCCAGGGCTGGCCTCCGCTCGAGGGGTCAATGAGTAACC
GTGCCAGGGCTGGCTCCGCTCGAGCGCGCCGTCGTC
GTGCCAGGGCTGGCTCTGAGCGGAGGCACCCCTCCCGTGTC
GTGCCAGGGCTGGGGATC
GTGCCAGGGCTGTCGC
GTGCCAGGGCTGTCTCCGCTCCC
GTGCCAGGGCTGTCTCCGCTCGAC
GTGCCAGGGCTGTGCGA
GTGCCAGGGCTGTGCGA
GTGCCAGGGCTGTGCGA
GTGCCAGGGCTGTGCGA
GTGCCAGGGCTTCCTCCGCTCGAGTAATTGCTTC
GTGCCAGGGCTTG
GTGCCAGGGCTTG
GTGCCAGGGCTTG
GTGCCAGGGCTTG
GTGCCAGGGGC
GTGCCAGGGGC
GTGCCAGGGGCTGCCTCCAG
GTGCCAGGGGTGCCTCCGCTCGCCTGT
GTGCCAGGGGTTCCTCC
GTGCCAGGGT
GTGCCAGGGTC
GTGCCAGGGTCCCTGAA
GTGCCAGGGTGCCTCCGCTCGACTTGTCCAGGGCTACCTCCGCTCGAGCTGTTGAACTCTGGAGAGGAACCGTGC
GTGCCAGGGTGCTCCGAGT
GTGCCAGGGTGTCCGCTACAC
GTGCCAGGGTTGCCTCCGCTCGAC
GTGCCAGGGTTGCCTCCGCTCGGC
GTGCCAGGTCTGCCTCCGCTCGCT
GTGCCAGGTGCC
GTGCCAGTC
GTGCCAGTGCAGCCC
GTGCCAGTGCAGCCC
GTGCCAGTGCCGGCTAACATGCGCCAGCTC
GTGCCAGTGCTGCC
GTGCCAGTGCTGCCTACTAAAGGATGTTACATTGGT
GTGCCAGTGCTGCCTCCGCTCGCGC
GTGCCATGACTGCCTCCGCTCGACC
GTGCCATGCCTACCC
GTGCCATGGCTGCCTC
GTGCCATGGCTGCCTCCGCTCGATCT
GTGCCC
GTGCCCAGGGCTGCCTCCGCTCGAAT
GTGCCCAGGGCTGCCTCCGCTCGCGCT
GTGCCCGGGCTCCTCTAC
GTGCCCGGGCTGCCTCCGCTCGA
GTGCCCGGGCTGCCTCCGCTCGATG
GTGCCCGGGCTGCCTCCGCTCGCGC
GTGCCCGGGCTGCCTCCGCTCGGTGC
GTGCCGGGCTGCCTCCGCTCGAAGGAATA
GTGCCGGGGCTGCCTCCGCTATG
GTGCCGGGGCTGCCTCCGCTCC
GTGCCGGGGCTGCCTCCGCTCGAC
GTGCCGGGGCTGCCTCCGCTCGACACATTTTATCGCTTTGTG
GTGCG
GTGCG
GTGCGAGAGCACC
GTGCGAGGGCTGCCTGCTAC
GTGCGCAAAATCAAAAGAAGAGTAATACTAC
GTGCGGAGGCAGCCCTGGTA
GTGCGGAGGCAGCCTGGCACACGT
GTGCGGGC
GTGCT
GTGCTAGGCTGCCTCCGCTCG
GTGCTAGGCTGTCTCCGCTCGAT
GTGCTAGGGCAC
GTGCTAGGGCTGCCTCCCGCTCGG
GTGCTATG
GTGCTCTGTTGCGGTTGTGCTTCCACCGGTCC
GTGCTGC
GTGGACGCCGAGCGGAGGCAGCCCTGGCACACGCCC
GTGGC
GTGGCAGGCAGGTCGAGACGTTCGGGTTGACTCT
GTGGCAGGGCTGCCTCCGCATCGCGGGCAA
GTGGCAGGGCTGCCTCCGCTCGAACCA
GTGGCAGGGCTGCCTGCTCGCCAA
GTGGCCCCC
GTGGCCTC
GTGGCCTC
GTGGTACCGATAGGGCCTACGGGTGGTACCC
GTGGTACGGTAGCTACGGTGGTA
GTGGTGCC
GTGTCAGGCTGCCTCCGC
GTGTCAGGGCTGCCTCC
GTGTCAGGGCTGCCTCCGCTCGAC
GTGTCAGGGCTGCCTCCGCTCGAC
GTGTCAGGGCTGCCTCCGCTCGACCGTAGC
GTGTCAGGGCTGCCTCCGCTCGACCTAGTA
GTGTCAGGGCTGCCTCCGCTCGCAATGGAGTA
GTGTCAGGGCTGCCTCCGCTCGGGGGT
GTTATGGTGA
GTTATGGTGA
GTTCATGCT
GTTGCAGCCCTCCATACCATGCACTTT
GTTGCGCTGA
T
T
TAC
TCACGAC
TGCAATTG
TGCAGGGCTGCCTCCGCTCGC

## Sheet: nej1
Supplementary Table 6. MIB sequence of nej1∆
A
A
A
A
A
AAAAGAAATTGAAGCACCAGTTTA
AAAATAAAAACTATTTTTACCTTTTTAATAAAACAATATAT
AAAATAAAAACTATTTTTACCTTTTTAATAAAACAATATAT
AAAATAGCCTCCATTTTAATGAAGAATTATCAGACAACA
AAAATAGCCTCCATTTTAATGAAGAATTATCAGACAACA
AAAATTC
AAACC
AAAGAAGTCAATCAAC
AAATAGTTTTTTATTGATATGTCTTGGATATTGGTTGTTGTTGAATCTTGCGCTGGATAGACAACTATTTCACA
AAATATAAA
AAATGAACAATTTAGAATCTTCACCTGAGGTCATTATACTTTGC
AACAAAATTGATATTGTGTGAAA
AACAACAATTTGAGTTATATTTACCATCATTTTCACTGTTAG
AACAACGATTGCTCTGAATCCAATGGGTATGACTTATTTGTTTCTGTAGTTGTT
AACAACGATTGCTCTGAATCCAATGGGTATGACTTATTTGTTTCTGTAGTTGTT
AAG
AAGAAGAAGGA
AAGAAGAAGGA
AAGATTTTATTTGATTAAATC
AATAAAAGCTC
AATTCA
AATTCA
AATTTGAATTCGCTGATTGAAGAGATCAATGAAAG
AATTTGAATTCGCTGATTGAAGAGATCAATGAAAG
AATTTGAATTCGCTGATTGAAGAGATCAATGAAAG
AC
AC
AC
ACCAAACATAATTATACTGTT
ACCCGT
ACT
AG
AG
AG
AG
AGA
AGA
AGAAAAAATTTCTCTTTAGG
AGAAACGTTGTCTCCACACTTGTTAAAGTTCCTTTTACTG
AGAAACGTTGTCTCCACACTTGTTAAGTTCCTTTTACTG
AGAAATCGCTTTTCTTAATGTTTCCTATATTATCAAAATATTCC
AGAAATCGCTTTTCTTAATGTTTCCTATATTATCAAAATATTCC
AGAAATTTCAAAAGGTAAAAAATGGAGCAACTTCCAGCTCATTATCTTTTCAATG
AGAACAATTAACGACACCTTCATTATGAAAAAATTAATTAGCTATAAGTCTTCGAAGTAGAACATGATATTTGGCAATC
AGAAGATATCAATATAGAGCCAGTAAACCCTGATGAGGA
AGAATAGTTACCGTTATTGGTAGGAGTGTGGTGGGGTGGTATAGTCCGC
AGAGAGG
AGAGCA
AGATAAAAAACT
AGATACTGTCCGTTCATTAACGCAG
AGATGA
AGATGA
AGATGA
AGATGATAGTTGATTTTATTCCAACAAGACGATAGTGGATTTTTATTCCAACAA
AGATTTGATATATTATTATGTAGGGATTC
AGATTTGATATATTATTATGTAGGGATTC
AGATTTGATATATTATTATGTAGGGATTC
AGC
AGGAAGAGCAACAGTTGGTTTGCATCTGATGTTCCTTAAAGATTTCGACATAATGTGT
AGGATTCATTAGTGGAAAAGTTCA
AGTAAAACTTCTATACTTCTTTCA
AGTAAAACTTCTATACTTCTTTCA
AGTAAATGAAGTCGTAATTCATCCTA
AGTAAATGAAGTCGTAATTCATCCTA
AGTAAATGAAGTCGTAATTCATCCTA
AGTAAATGTTTTTG
AGTAATGGGAACA
AGTAATGGGAACA
AGTAGCATTAGTG
AGTCTTTCACGAAGGTAAAAGGAAGGAGACG
AGTGTTACGTTGCCCTTACTAGATG
AGTGTTTAATGCGGGGTTACTCGCAACCTTTTTTGC
AGTTAAAAA
AGTTTTGCTAGCTTGG
AGTTTTGCTAGCTTGG
AGTTTTTCTTTGAAAAGTTCCCATTTAAAGCTATTTTGAAGTTGAAGTA
AT
ATAAAAAGGGGCCCTTTAA
ATAAAATCTTTCCGTG
ATAACTCTTTCAGAGGC
ATAATGTATAATTCATTA
ATACATTCCAAAACACAAATATAACCACTGCATGTTAT
ATACTAAAGTAAATAAATTAATTAACATAAAATTAAATAGTAAACCAGCTAAAATAAC
ATACTTATTGAGTTTGGAAACAGCTGGA
ATACTTGTGCATGATTACCGACAACCAAAACCAGTCACAGATTCTATTAATCCTCCAAATGTAAACATA
ATAGCAATATAAAGCTTA
ATATAAA
ATATAGATATTT
ATATTA
ATATTTATTGATTATATTAATACATTTAACTAATGTGTGCTCTATATTTATTGAATAGTTTGGTTCTTATCTGAAAATATGTCAAAAAAAAAGAAACCTTTACTCCAAGGGCAAATAAACTTAA
ATC
ATC
ATC
ATC
ATC
ATCAACTAACT
ATCAATCAA
ATCACGGTTTCGTCAGTTGGTTGACCGTTAGT
ATCACGTGACTATTACCGGGTAAAGTTACGGACATTTCGCGTTTTTTC
ATCAGGACTCATAGCT
ATCATTGTTCAGTTATATTTTCTTTTATTGGATCTTATCAGAAGGGTTTT
ATCCCA
ATCCTAGC
ATCGTGG
ATCTCATTAGTGGCAACTTGCTTTCTA
ATCTCATTAGTGGCAACTTGCTTTCTTA
ATCTGTTATCACGGTATTGTGGAATT
ATGAAGATTGTTA
ATGCACCAGGACG
ATGCCAGGGCTGCCTCCGC
ATGCTATGCCCGT
ATGCTATGCCCGT
ATGGAAAATTTTA
ATGGCCGAGGTGC
ATGTTTGTCAAAAACCTTTTGATTGAATCCATAAAGCAAACTACCGGATAACT
ATTA
ATTAACAACGGTATAATCTCAGTCATTATCCCAAAATTCACCTATCTTCCCATCA
ATTGA
ATTTATACTTGCA
ATTTCAATAAACGGTG
ATTTCAATAAACGGTG
ATTTCCTGCTATTATACAA
ATTTT
ATTTTCTTGGGAATTTATTATTC
C
C
C
C
C
C
C
C
C
C
C
C
C
C
C
C
C
C
C
C
C
C
C
CA
CA
CA
CA
CA
CAA
CAAAAAAGGCTAAAAAATTGATTCAATAAAAAATAGACCTAG
CAAAAATATGTTAAATAAATATTAGATAGAAC
CAAAAGATGGCATGAGT
CAAACATTCTGTTTGGTAGTGAGTGATACTCTTTGGAGTTAATATTTATGGCTGATGTGGGTGATAAGGATAAAGCTGATACTGACGAAGTTA
CAAATCTATTGCT
CAAC
CAAC
CAACAAAACTTTTTTTGTGAATATAAGAGCGGTCACACTGGTGTTCCTGTTATATTCCCAGTCTGCAGTTTGAATA
CAACACACCGA
CAAGAAGATAATAGCGTAAATTATAAGGTGTGGAAAAAACAACGATTAGATAAACAAGAAAAACCAACTTTATTATGAACCTT
CAAGTA
CAAT
CAATAATCCCAGAATGAGATTCGGACCACA
CAATGATCCCAGAATGAGA
CAATTCCTGGGTCTGTAAATAATACTCCATCAGTCAATAAAGTATCCCTTTCCTCCAGTTATATAGACCAATATACACCAAGAGGTAAGCAGTTAC
CAATTCGATACTCAC
CAATTTCTGCCCATGAGTCCATTAGTTCTAAAACCTCTACTCTTTCCGATTCTTCTC
CAATTTCTGCCCATGAGTCCATTAGTTCTAAAACCTCTACTCTTTCCGATTCTTCTC
CAATTTCTGCCCATGAGTCCATTAGTTCTAAAACCTCTACTCTTTCCGATTCTTCTC
CAC
CACAAAAACTAT
CACAAAAGAGGGACAAAAAGACAAAAATTCACGAGCAATCAAAAAGCAAAGGTAGTAAAATTGCCTCAAATAATCATCACAACAAGCAAGCTAAACCAAAG
CACAAATGAGGCCCTGCTTTCCCA
CACAAC
CACAATGTATCCACATCT
CACAATTTATATATGTTAACATAAGATTATTTAATATCTTATCTCAATAATTTTCATTATT
CACACTCCTCTATAGAAA
CACAGGCATTATATTA
CACATAGATTTAGCAAAACCTGTATTTCATGTTGGTTTTGCTAAA
CACATAGATTTAGCAAAACCTGTATTTCATGTTGGTTTTGCTAAA
CACATCCAGAAACCACAATTCCTGAGGG
CACATCCAGAAACCACAATTCCTGAGGG
CACATCCAGAAACCACAATTCCTGAGGG
CACATCCAGAAACCACAATTCCTGAGGG
CACCAACAATATC
CACCAACAATATC
CACCATCGGTAGTATGTTCTGAAATAGCAGCTCCATTTACGGG
CACTAACTAAAAATTCTACA
CACTAACTAAAAATTCTACA
CACTAATACTGTTGACAAAT
CACTACCACAGTGAGAAGTCTTTGAATTATTGTCATCA
CACTATTGCTTTTGCTTTTTCACCTGTCATATCCTA
CACTCTTTCATCGTAATCCTGACCTAAGGTTC
CACTCTTTCATCGTAATCCTGACCTAAGGTTC
CACTCTTTCATCGTAATCCTGACCTAAGGTTC
CACTCTTTCATCGTAATCCTGACCTAAGGTTC
CACTCTTTCATCGTAATCCTGACCTAAGGTTC
CACTTCTATCAGTAAATGGTAAAACTAAATAAT
CACTTCTTTGG
CAGAATATGCCACTCCAGA
CAGAATGATTGGT
CAGTTAAAT
CATAAATCAACAAGAAAGGGGTTCTGATCACGCTCCATCGGGTC
CATAAATCAACAAGAAAGGGGTTCTGATCACGCTCCATCGGGTC
CATACCAGCTAAACCACC
CATACTTCTTTGTCGTTGTGTTTCTAGTGGTTCTCCTATTACTTTTCTCATTGGTGGAATCTC
CATAGAA
CATAGAA
CATAGAA
CATATAAT
CATC
CATCAACAC
CATCAACAC
CATCAGAATCAGAGGAAGGAAAAAGTC
CATCCGTGCCTTCTAATAGATTTGTGTAGTTGTCTGGGTGCA
CATCGAAAACTTTAACAACGAGGTGCAAACATTCAGAGCTTCTTGTCCATCGT
CATCGATTCGTCATAAACTTCTTTAGTCTTTTCGGTATTG
CATCGGAATTATGAATTCCGCTGC
CATCGGAATTATGAATTCCGCTGC
CATCTTCGTGAACTTCGCCAACGTCATGGGCGCGAGCCGGAAGAAGCCGCCGTTCGGCATCGGCCAGATCGGCAAGTCGTTCCGCAACGAGATCACGCCGGGCAACTTCA
CATGAC
CATGCTATTGTCCCCCGTTGAGTTGGCCCCAACTGGGTAAGCCATATGGTTTACGTATCTAAATACTATGTATGTTAC
CATGCTATTGTCCCCGTTGAGTTGGCCCCAACTGGGTAAGCCATATGGTTTACGTATCTAAATACTATGTATGTTAC
CATGCTATTGTCCCCGTTGAGTTGGCCCCAACTGGGTAAGCCATATGGTTTACGTATCTAAATACTATGTATGTTAC
CATGTTAG
CATTAAAGCAACTTATGCACAAGAGGGACTAAAGGGATTTTATTCTGGATT
CATTATCG
CATTATCTTCA
CATTCACCACCTTTAAATTTTCCTGATCTCGATAGT
CATTCACCACCTTTAAATTTTCCTGATCTCGATAGTTGGGCACAACTGTCCTA
CATTGCTC
CATTTATACACATTTTTAGGATCGCCAACCTCTAAAAGCAAATCACAACTAGAACCATCCAAACGAAAGCATTTAATAACCTTGTTGATTCTTACCTTGTT
CATTTATGCTAGTTGAATATTTAC
CATTTCTTTAACCCGTCATAGTCGAACCAAAATCTAAATTCGGGCAAATAAGCAGTATTTTTGTAAGCATCAAAT
CATTTTACATTTGGAGGGACGGTTGAA
CATTTTTTCTAAAAACGAAGAATGA
CC
CCAC
CCACGAG
CCACGAG
CCATAACATTTATGTTCCCCTATATTCATTATTTGCTTT
CCATAACATTTATGTTCCCCTATATTCATTATTTGCTTT
CCATAACATTTATGTTCCCCTATATTCATTATTTGCTTT
CCATCGGGGACAGGTGCAT
CCATCGGGGACAGGTGCATTACCAGGTCGGGAAGCTAACCCAGTAGCTATTCCAACGC
CCATTCAAACTTACTACTAT
CCCAAGTCGACCATTGGCAC
CCCCTTCCTCCT
CCCTCCATTGCATCTGTGATGGGTGGTGGGCTGGTGGTGGTCCAGCAACATTAGTGTGGGGTTGTTC
CCCTCCTTCCCACTTTGCTGACTTACAAAAGACACCACTACATTAAAGAGTATCTCGTGTGT
CCCTTCGCTTCGCTGCCCCAGATATTTGCGGAAAAGGCCAGCCTCGCAGT
CCCTTGCTTCGCTGCCCCAGATATTTGCGGAAAAGGCCAGCCTCGCAGT
CCCTTT
CCG
CCG
CCTAAAGGCAAACATTGAGGCCAAACTTTGGA
CCTACCGTTGGATTATGCTCAATATGAAGCAAGTAGCATTCAAAGGCGTATAGA
CCTAGTCAGC
CCTAGTCAGC
CCTAGTCAGC
CCTCAACAGC
CCTCC
CCTCTTG
CCTCTTG
CCTGGAGCGCTAAGTTTCCTTC
CCTGTGATATTATCCCATTCCATGCGGGGTATCGTATGCTTCCTTCAGCACTACCCTTTAGCTGTTCTATATGCTGCCACTCCTCAACGTCGTCATGT
CCTGTTAATACTATA
CCTTTATAG
CG
CG
CG
CG
CG
CGA
CGA
CGAA
CGAAAAAAAGTGCCGGGAAGAATGGGAGGCAAA
CGAACATCTTCGGACATGTCAGTGAATTTACC
CGAGAACCTGAAA
CGAGAACCTGAAA
CGAGAACCTGAAA
CGAGAACCTGAAA
CGAGAACCTGAAATACCAGATTTCAAATTTGAGC
CGAGGTCCAGAGTCGGCGCTTCCGTGACGTGGG
CGATTCCTGTCTTGGGTAAG
CGC
CGC
CGCACTAATATTC
CGCATTCTATTTCTATAGCATCCGAATTTGACTCAGTTGCGTCTAATTTGATCCCAA
CGCATTCTATTTCTATAGCATCCGAATTTGACTCAGTTGCGTCTAATTTGATCCCAA
CGCTAGTGG
CGCTAGTGG
CGG
CGGAAAAGCCATTGTTGACTAAAGCAAGCCAAAG
CGGAAAAGCCATTTGTTGACTAAAGCAAGCCAAAGCCACACA
CGGAATCCTAAATAGCGTTCAAATGCACCACTAGCTTTGAAAAAAACAGAGTTGGAAGAGTTTATTGGGAGGTTAGTGGTGACTTTACACGGTCAGCTTTATGA
CGGACTTTTTCTGTTCTGGGTGAGTTATAGGTCTT
CGGACTTTTTCTGTTCTGGGTGAGTTATAGGTCTT
CGGACTTTTTTCTGTTCTGGGTGAGTTATAGGTCTT
CGT
CGTCTAGTTTTTCAGAATATTTTA
CGTCTTCATCTTCATCCTCAT
CGTGGA
CGTTCTGTAAC
CGTTTCATTTCAA
CT
CT
CT
CTA
CTA
CTAAC
CTAATGACATGGATCCCTTTGGCGGTGTCA
CTATCTGGGGTAAACATGCGTCGAGCTTTTCT
CTC
CTC
CTC
CTCATACC
CTCATCGTGGGCATCTTGCGATTCCATTGGTGAGCAGCGAAGGATTTGGTGGATTACTAGCTAATAGCAATCTATTTCAAAGAATAGAAAAAAAGAATACAAGATAAATAAAACCTC
CTCC
CTCC
CTCCCATCTTATTG
CTCCCATCTTATTG
CTCCCTTATTATCGTCATCTTCGTTATCATCAAGATCTGTCCTGGCAAAATATGAAGTG
CTCCCTTATTATCGTCATCTTCGTTATCATCAAGATCTGTCCTGGCAAAATATGAAGTG
CTCCCTTATTATCGTCATCTTCGTTATCATCAAGATCTGTCCTGGCAAAATATGAAGTG
CTCCTCTTTATCCCCTTCCTCCT
CTCG
CTCG
CTCG
CTCGAAGCCGTCG
CTCGGGGAC
CTCGGGGAC
CTCGGTCCTACATTG
CTCGGTGGAC
CTCGT
CTCGT
CTCGT
CTCGT
CTCGT
CTCGT
CTCGT
CTCGT
CTCGTG
CTCGTG
CTCGTGG
CTCGTGG
CTCGTGG
CTCGTGG
CTCGTGG
CTCGTGGGCGT
CTCTC
CTCTC
CTCTTACATCTTTCTTGGTAAAATCGTAGTTCGTAGTA
CTCTTAGATTTTCT
CTG
CTG
CTGAG
CTGATATAGCAGCTAATTTGCACAATAGGT
CTGATATAGCAGCTAATTTGCACAATAGGT
CTT
CTT
CTT
CTT
CTT
CTTACAATACCCCGTTGTAACA
CTTAGTCAACACTTCTTTCTATTTTACCCGGTCGTTACCCTATTAAAAAAA
CTTATTTATATTTATAATT
CTTCTCAGTTTCACCGGGTCTCTGCAGCCCCTCTTTGGAACCTTTATTTTCAGCACCTTGATC
CTTCTCAGTTTCACCGGGTCTCTGCAGTCCCTCTTTGGAACCTTTATTTTCAGCACCTTGATC
CTTG
CTTGAATAAATTATCTAATGTGGCACTGGCCTTAATCGTTGCTACAAGAGGTGGCTTACCAGGTGCAGATGGTTTATTTCAAAAACAGTTTGAATCTTTATTGTTAC
CTTGAATATTGTGAAATTTTCGCCATTGATTTCCGTCTTTGTAAATAGGTAATGCGTAACTATTTAGTTAAAATTTTTTGTATATTTTTTTTATTCTATG
CTTGATAGAAGCTCTCGGCTTTAGGGGAACTGGTGGTAAAGTGC
CTTGATAGAAGCTCTCGGCTTTAGGGGAACTGGTGGTAAAGTGC
CTTGATAGAAGCTCTCGGCTTTAGGGGAACTGGTGGTAAAGTGC
CTTT
CTTT
CTTTATCAACATTGGAATCCCAACAATTATCTCAAAATTC
CTTTGATAGAAGCTCTCGGCTTTAGGGGAACTGGTGGTAAAGTGC
CTTTT
CTTTTA
CTTTTGTTC
CTTTTGTTC
CTTTTTGCAACGCACTAGGGTCTGTGGTAAATTTAGGAT
G
G
G
G
G
G
G
G
G
G
G
G
G
G
G
G
G
G
G
G
G
G
G
G
G
G
G
G
G
G
G
G
G
G
G
G
G
G
G
G
G
G
G
G
G
G
G
G
G
G
G
G
G
G
G
G
G
G
G
G
G
G
G
G
G
G
G
G
G
G
G
G
G
G
G
G
G
G
G
G
G
G
G
G
G
G
G
G
G
G
G
G
G
G
G
G
G
G
G
G
G
G
G
G
G
G
G
G
G
G
G
G
G
G
G
G
G
G
G
G
G
G
G
G
G
G
G
G
G
G
GA
GA
GA
GA
GAAAAGATT
GAAATTTTTTTTTCTAGGGAATATGCG
GAACAAGATGCATAGAGCGAGTGTTA
GAAGTTCCAAAAAGAAACCACTACTGATTGCAAGGTTTCCCAAGGTTGCCAAGAATCACCAGTATATGT
GAATAGTTTTCATTG
GAATGG
GACATTATTTCTTCTCTGA
GACGATCTCAGTA
GACGATTACCGTGGG
GACTAAATCACTTGTCAAATCTA
GACTAC
GAGCCCCAAGGATAATCACTA
GAGTA
GAGTC
GAGTCAG
GAT
GATAAGATATTCA
GATAAGATATTCAGT
GATAAGATATTCAGT
GATATGCTCATTTTCCTCAC
GATATTGTAGC
GATCCTGTCCTG
GATCTCTAATCAATTCACGGTGTGTATCTTCTAAAAAATCTA
GATCTCTAATCAATTCACGGTGTGTATCTTCTAAAAAATCTA
GATCTCTAATCAATTCACGGTGTGTATCTTCTAAAAAATCTA
GATTAAAAGGATATGACATCATGAGAAAAAAATGAGCGATCTGTCTATCAATAATTAA
GATTATGCATAATATTATTTTGTTACATTTTTTTTC
GATTATGCATAATATTATTTTGTTACATTTTTTTTC
GATTTGGATATTCGTCAAATCGGTCCAAACCAT
GATTTGGATATTCGTCAAATCGGTCCAAACCAT
GATTTGTTTGTTCATTTCCTCTTCC
GC
GC
GC
GC
GC
GCACTGTGAATAGACTTT
GCACTGTGAATAGACTTT
GCCATTTGTC
GCCCTTCCAACTATTAC
GCTCACACACCTCTTGCTGCTCTAAGGTTT
GG
GG
GG
GG
GGA
GGAAACTACTAA
GGAAACTACTAA
GGAAATGAG
GGAAGAAGCTTTAGAAATTTGCTGCAGTATTTCGCTTCCTGGTCGTTAATTTCTATGTATCGATCAACCATGTTGTT
GGAC
GGAC
GGAC
GGAC
GGAC
GGAC
GGACGT
GGACGT
GGAGTG
GGCAG
GGCAG
GGCCTTTGTTTTTTTTGTTAC
GGCCTTTGTTTTTTTTGTTAC
GGCCTTTGTTTTTTTTGTTAC
GGCGT
GGCTCGTTGCAAAGTTACGATTAGTGATCATGTAACAGCCTTTC
GGGACGACCCCCTTGCCGACGAGGCACTCCGCCATGATGGTCGGGACGTCGAGGTTGGCCGGGTTCGACGCATGATGTC
GGGACGACCCCCTTGCCGACGAGGCACTCCGCCATGATGGTCGGGACGTCGAGGTTGGCCGGGTTCGACGCCATGATGTC
GGGAGCTAT
GGGG
GGGTCTCCTCCTTGGTTAA
GGGTGTGGTGTGGGTGTGGGTGTGGTGTGGGTGTGGTGTGGGTGTGTGTGGGTA
GGT
GGT
GGT
GGTAACTTCTAGTTTGTCTTTTAGTTCATC
GGTAACTTCTAGTTTGTCTTTTAGTTCATC
GGTAGGGATATTAAGTGGACTGA
GGTATCTTCAAGATCGCATCGTCATTTT
GGTATCTTCAAGATCGCATCGTCATTTT
GGTATCTTCAAGATCGCATCGTCATTTT
GGTATCTTCAAGATCGCATCGTCATTTT
GGTATGGTTGAGTGAG
GGTATGGTTGAGTGAG
GGTATGGTTGAGTGAG
GGTATGGTTGAGTGAG
GGTCTGTAAATTTG
GGTGAA
GGTTATTATACAAGAGGGATTTACGG
GGTTGTTTACTCCAATGCCGTTTCCTG
GGTTGTTTACTCCAATGCCGTTTCCTG
GGTTTTCTTTTACCAGTATTGTTCGTTCGATAATGTATTCTTGCTTATTACATTATAAAATCTGTG
GT
GT
GT
GT
GT
GT
GT
GT
GT
GT
GT
GT
GT
GT
GT
GT
GT
GT
GT
GT
GT
GT
GT
GT
GT
GT
GT
GT
GT
GT
GT
GT
GT
GT
GT
GT
GT
GTA
GTA
GTA
GTA
GTAA
GTAAAA
GTAAAA
GTAAATCCATGAGAATAATATTAGAA
GTAACG
GTAACG
GTAAGCAAAAAATCTGCA
GTAAGCGGAGGAAAAGAAACCAACCGGG
GTACCAGGGCTGCCT
GTAGA
GTAGGGCGGACCGGACTTTATTATTAT
GTAGGGGCGGACCGGACTTTATTATTAT
GTAGGGGCGGACCGGACTTTATTATTAT
GTAGGGGCGGACCGGACTTTATTATTAT
GTAGGGGCGGACCGGACTTTATTATTAT
GTAGGGGCGGACCGGACTTTATTATTAT
GTAT
GTATATAACTTAC
GTATGCCATTGTAAATCATTCTAAGCGAAAAAAAGTGATATGTCTCCTGGTA
GTATGCCATTGTAAATCATTCTAAGCGAAAAAAAGTGATATGTCTCCTGGTA
GTATT
GTATT
GTATTTTTTTCTATTGTTAGCGCCGCACCAAAGAGGATCAT
GTC
GTC
GTC
GTC
GTC
GTC
GTCA
GTCACTTTATCATCTTCTTTGTTT
GTCC
GTCC
GTCCA
GTCCA
GTCCAC
GTCCAC
GTCCACGACATGGAACATTGACGTCCACGA
GTCCAG
GTCCAGACATGGAACATTGACGTCCACGA
GTCCC
GTCCCGGACGTCCAGAG
GTCCTTGACATAGTTCAAATTGTGACT
GTCTTGGATGCACTAGACATGGCG
GTG
GTG
GTG
GTG
GTG
GTG
GTG
GTG
GTG
GTG
GTG
GTG
GTG
GTG
GTG
GTG
GTG
GTG
GTG
GTG
GTG
GTG
GTGA
GTGAAAAGGCATCA
GTGAACA
GTGAC
GTGAGAACATACATTTGAGTATAAAATAAAAA
GTGAGGGA
GTGC
GTGC
GTGC
GTGC
GTGC
GTGC
GTGC
GTGCA
GTGCA
GTGCAG
GTGCAGG
GTGCAGG
GTGCAGTTTTTTATATTTCCACTA
GTGCC
GTGCC
GTGCC
GTGCC
GTGCC
GTGCC
GTGCC
GTGCCA
GTGCCAAGGCTG
GTGCCAAGGCTG
GTGCCAC
GTGCCACCCGGTAGGGCCTAC
GTGCCACT
GTGCCACT
GTGCCAG
GTGCCAG
GTGCCAG
GTGCCAG
GTGCCAGAGCTGCCTCCGCTGAGTAGGTAA
GTGCCAGG
GTGCCAGG
GTGCCAGG
GTGCCAGG
GTGCCAGG
GTGCCAGG
GTGCCAGGCCTGCCTCCGCTC
GTGCCAGGCCTGCCTCCGCTC
GTGCCAGGCT
GTGCCAGGCTGCCCTGGACGTGTGCCAGGGCTGC
GTGCCAGGCTGCCTCACC
GTGCCAGGCTGCCTCACC
GTGCCAGGCTGCCTCCGCTC
GTGCCAGGCTGCCTCCGCTC
GTGCCAGGCTGCCTCCGCTCGGGG
GTGCCAGGCTGCCTCCGCTCGGGGC
GTGCCAGGCTGGC
GTGCCAGGG
GTGCCAGGG
GTGCCAGGG
GTGCCAGGGC
GTGCCAGGGC
GTGCCAGGGC
GTGCCAGGGC
GTGCCAGGGC
GTGCCAGGGC
GTGCCAGGGC
GTGCCAGGGC
GTGCCAGGGC
GTGCCAGGGC
GTGCCAGGGC
GTGCCAGGGCT
GTGCCAGGGCTA
GTGCCAGGGCTA
GTGCCAGGGCTA
GTGCCAGGGCTGC
GTGCCAGGGCTGC
GTGCCAGGGCTGCCCCCGCTAGGCAGCACTGC
GTGCCAGGGCTGCCCCCGCTAGGCAGCACTGC
GTGCCAGGGCTGCCCCCGCTAGGCAGCACTGC
GTGCCAGGGCTGCCTACGCTC
GTGCCAGGGCTGCCTC
GTGCCAGGGCTGCCTCACC
GTGCCAGGGCTGCCTCACC
GTGCCAGGGCTGCCTCC
GTGCCAGGGCTGCCTCCGCT
GTGCCAGGGCTGCCTCCGCT
GTGCCAGGGCTGCCTCCGCT
GTGCCAGGGCTGCCTCCGCTC
GTGCCAGGGCTGCCTCCGCTC
GTGCCAGGGCTGCCTCCGCTC
GTGCCAGGGCTGCCTCCGCTC
GTGCCAGGGCTGCCTCCGCTC
GTGCCAGGGCTGCCTCCGCTC
GTGCCAGGGCTGCCTCCGCTCC
GTGCCAGGGCTGCCTCCGCTCGAGGTAAC
GTGCCAGGGTTGCCT
GTGCCATAAAATAACTGATAACGATCTTAAAGCGACCAAATGCTTT
GTGCCATAAAATAACTGATAACGTCTTAAAGCGACCAAATACTTT
GTGCCATACTAAATGAGCTGATAATGCAAATGAATATGGAATC
GTGCCATACTTAGGGGTATTTAAGAACAAGAAACTACATAAAATAGTTCGAAAAGGGAAAACAAAAGTA
GTGCCCGGGCTGCCT
GTGCTAGGGCTGCCTCCGCTC
GTGGAAAAATTTTAAACATTGACCTGAAGTTCCTCCGGAGCAGCCAC
GTGGACCGACGTCG
GTGGGAGATCAGCGATGATAGATTCCTCGGTA
GTGGGAGATCAGCGATGATAGATTCCTCGGTA
GTGGTGGACCCTAGA
GTGT
GTGTAATTCA
GTGTCCTTAATAGCGCTGTTTAACACTAGAATCTCTTATAAA
GTT
GTTA
GTTACTGTTTTCTTTAGAATT
GTTCCTTGCCATTATCGTTACAATTTCAATAAATTGTGCCAACAACTGAGGAAATAAAGGTTGAATGGAATCTTCTGACGTCTGCAAA
GTTCGGATG
GTTGAAACCATGGTAGGCCACTATCCTACCATCGAAAGTTTGATAGG
GTTGGTTTTGGTTTCG
GTTGT
GTTGTGTAGAATCCGAACAGATCT
GTTGTT
GTTGTT
T
T
T
T
T
T
T
T
TA
TAAA
TAAAAAAATTAGTTAAAGAAAGCAAGAACGAAAATACCGAC
TAAACTCAATTT
TAAACTCAATTT
TAAACTTCATCGATCTATT
TAAACTTCATCGATCTATT
TAAAGACATATA
TAACTGTTTATAACATCTGAACACACC
TAATAATACATCCGCA
TAATAATACATCCGCA
TAATAGTTATTATGAGAAATCCAATAT
TAATATACTTA
TAATTAAAAATTTTACAACCTAGCTCCTATCAAGTTCTTAT
TAC
TACACTTTGTGTAAACAGT
TACATCAACAGGCTTCCAATGCTCTTCAAATTTTACTGTCAAGTAG
TACGCTTTGTGTAAACAGT
TACTG
TACTG
TACTG
TACTGTTTTTTTTTTTTTCTAGCAATGATCACTTATGCGAGGGATCGGGAAGATTGGCTTTGAAGTGTTTT
TAGCAAT
TAGCGTCAATCCCTCGTAAAAAAAAATTTTCTTCCCAGTTC
TAGTGCTTTTTTTCG
TAGTTGCTTCACTCGTCTTCT
TATAATTAAAAAAACCGTCGATAGAAATTGAACCTTTAAAATAATAGAAAAAAAGAATACAAGATAAATAAAACCTC
TATAGGTTCC
TATCTTTTTTTTCAATGACATT
TATGCTTTGTGTAAACAGT
TATTAATCCCCAAATAAG
TATTAATCCCCAAATAAG
TATTCAGGTTCTTGTAAGATTGCTAA
TATTTTCGATAGATTCGT
TCCACTTAAAATATACAAACATTTCATTTGCGCAACATCCCCACACAATCAGTGTATTATCATAGGAGCCACTAACGACAATAT
TCCTTAAC
TCTTCT
TCTTCT
TCTTCT
TCTTTGGGAAAAGT
TG
TG
TG
TGAACAACA
TGACCACCTGGAGGAGTTGGGCTTGACAT
TGACCACCTGGAGGAGTTGGGCTTGACAT
TGAGAGTTATTATAT
TGATGCCGGTAGTAATAACGCTTCCAAAAAAAGTAGCTACCA
TGATGCCGGTAGTAATAACGCTTCCAAAAAAGTAGCTACCA
TGC
TGC
TGCACATTTTTAACATCTGATTACTCGCATCGTTTCTGGAAGAAAAATAGCTAATATTCGTTATTTATGGCATCACGATTGTTTGCATCAGTCGAAGA
TGCACATTTTTAACATCTGATTACTCGCATCGTTTCTGGAAGAAAATAGCTAATATTCGTTATTTATGGCATCACGATTGTTTGCATCAGTCGAAGA
TGCTTTGCGTTAAACTTTACCGTCTTCACAGAGGAAGAATGGTTGCTAAATCTGGCCATGGAGGATATCGAATGTTCGTTTTCAACTGGTGTTGCAATATTGGACAATCCC
TGGAAAACTCATTA
TGGATGTTTCAATTTCATG
TGT
TGT
TGTAATTATTTCTATCATGGAGCGAAG
TGTAATTATTTCTATCATGGAGCGAAG
TGTAATTATTTCTATCATGGAGCGAAG
TGTCATGATACGGCTTTTTTTTCATTTAGCCAC
TGTCC
TGTCC
TGTCTTCA
TGTG
TGTGAGGTGCTAAATGAGCA
TGTTAG
TT
TT
TT
TTAACAAG
TTAACAAG
TTACCCAAAATATACTTGTCTCTAATGTAATGCTCCACGATGGCTTTG
TTCCATAAAGATTTTAGCACCCAATAGTTTTGCTTTTTTCTCTCCCTCTTCGGTTGAGATTTGCCT
TTCTTTAGTTTCGCAACCAA
TTGATTTTTATTCGC
TTGCTTTTTGAGTATTAC
TTGTTGTTAAAAACACCTACAACTGCTAACACCATCATAACTACAACTGAGCCATGGACTGGCACTTTCACCCTCACGTC
TTTATCTGGT
TTTCAAGGTGACAGGTTATGAAGATATGGTGCAAA
TTTT

## Sheet: rad51
Supplementary Table 7. MIB sequence of rad51∆
A
A
A
A
AGTCAG
AGTGCCAGGGCTGCCTCC
AGTGCCAGGGCTGCCTCCGCTATA
AGTTTTCT
AT
ATG
ATG
ATGCCAGGACTGCCTCCGCTCGACCTCTACCTTCTGCC
ATGCCAGGG
ATGCCAGGGC
ATGCCAGGGCCT
ATGCCAGGGCTGCC
ATGCCAGGGCTGCCTCACCTTATTAGATG
ATGCCAGGGCTGCCTCC
ATGCCAGGGCTGCCTCC
ATGCCAGGGCTGCCTCCGCTCG
ATGCCAGGGCTGCCTCCGCTCGACA
ATGCCAGGGCTGCCTCCGCTCGATGCCTGTCAGGCAGCCCTGGCAC
ATGCCAGGGCTGCCTCCGCTGACC
ATGCCAGGGCTGCCTCGTCGA
ATGCCC
ATGCCCAGGGCTGCCTCCGCTC
ATGCGGATGTC
C
CA
CA
CAAAAATTTGTT
CCACGAGACGTCCACGACCGTGGCTG
CCAGTCACACAC
CCGGCTCGGTGCTCGTCGG
CGACCTCTGCACAGATGCTCGTTCCCGGGCCGACCCACGTTCCCGTCATGACCTCGTATGGT
CGAGGTGAGCATCCGACACGGC
CGCGTCGGACCGTGCATCTCGCGGCGCGGGG
CGGCCG
CGTCGTCGTCCCGG
CTCGTCGCGCAGAAGCAGTTCGTCCAGGGCCTGGCGCGCACGGGACTGAAGTAGGAGAGGCCGCCGATCAGCTGCTCGGG
CTCTAGTTCTTCTGCC
CTCTAGTTCTTCTGCC
CTGAG
CTGAG
CTGAG
CTGCCAGGCTGCCTCCGC
CTGCCAGGCTGCCTCCGCTC
CTGCCAGGGCTGCCTCCGCTCGCGC
CTGCCAGGGCTGCCTCCGCTG
CTGCTCAA
CTTTATTTGCAGGATACTATTATTGAAGTCCTCAAATTTTAGGTTTAAACTATAATGAAAAATTA
G
G
G
G
G
G
G
G
G
G
G
G
G
G
G
G
G
G
G
G
G
GA
GAGCGGAGGCAGCCCTGGC
GAGCGGAGGCAGCCTTGGC
GAGGCAGCCCTGGC
GAGGCAGCCTG
GAGGCAGCCTGGC
GATCCTCAAGGTCACGATGGGCTGGCGCGTGAGCGAGGACGCGGAGGTCGGCGGCATCGACCTCGCGGTCCACGGCGAGACGGCGTA
GC
GCACCC
GCCGA
GCCGA
GCCGA
GCGCCAGGCTGCTCCGCT
GCGGA
GCGGGAGGCAGCCC
GCGTCCAGCGCTTGACCACGCGCG
GCGTCCAGCGCTTGACCACGCGCG
GG
GG
GGACC
GGACGTC
GGC
GGCCAGGGCTGCCTCCGC
GGCCAGGGCTGCCTCCGCTCG
GGCCAGGGTACCA
GGG
GGGCACGTGGTGGACACCACGGTGCTCGGCTCGATCG
GGTACC
GGTACCGGTGGGGCCTACGGTGTACCA
GGTGCCAGGACTG
GGTGCCAGGGCTGCCTCCGCTC
GGTGCCGGGCTGCCTC
GGTGCCGGGCTGCCTC
GT
GT
GT
GTA
GTA
GTA
GTACA
GTACCAGGGCCTC
GTACCAGGGCTGCCTCC
GTACCAGGGCTGCG
GTACCAT
GTAG
GTAGC
GTAGGGTCCGCACGT
GTAT
GTAT
GTATG
GTATG
GTATG
GTATG
GTATG
GTATGGT
GTCC
GTCCA
GTCCAAGGCAGCCCTGGC
GTCCAGGGC
GTCCAGGGCTGCC
GTCCAGGGCTGCCTCCGCT
GTCCAGGGCTGCCTCCGCTCG
GTCCAGGGCTGCCTCCGCTCGGCT
GTCCAGGGCTGCCTCCGCTGAC
GTG
GTG
GTG
GTG
GTG
GTG
GTG
GTG
GTG
GTGAACTTGACGGTCGACTCGTCGACCTTCTCGATCGTGTTCAGGTAGTCGCGCTTCGCCGC
GTGACAGGCTGCCTCCGCTAC
GTGACAGGGCTGCCTCCGCTC
GTGACGC
GTGAGGGC
GTGC
GTGC
GTGC
GTGC
GTGC
GTGC
GTGC
GTGC
GTGC
GTGC
GTGC
GTGC
GTGC
GTGC
GTGC
GTGC
GTGC
GTGC
GTGC
GTGC
GTGC
GTGC
GTGC
GTGCA
GTGCAAAC
GTGCAGGC
GTGCAGGC
GTGCAGGC
GTGCAGGCTGCCTCCGCTCG
GTGCAGGGC
GTGCAGGGC
GTGCAGGGC
GTGCAGGGC
GTGCAGGGC
GTGCAGGGC
GTGCAGGGC
GTGCAGGGC
GTGCAGGGC
GTGCAGGGC
GTGCAGGGC
GTGCAGGGCACT
GTGCAGGGCTGCC
GTGCAGGGCTGCCT
GTGCAGGGCTGCCT
GTGCAGGGCTGCCT
GTGCAGGGCTGCCTC
GTGCAGGGCTGCCTCACC
GTGCAGGGCTGCCTCACC
GTGCAGGGCTGCCTCCGCCCGC
GTGCAGGGCTGCCTCCGCTCCA
GTGCAGGGCTGCCTCCGCTCG
GTGCAGGGCTGCCTCCGCTCGAC
GTGCAGGGCTGCCTCCGCTCGAGGT
GTGCAGGGCTGCCTCCGCTCGCC
GTGCAGGGCTGCCTCCGCTCGGCCGTC
GTGCAGGGCTGCCTCCGCTCTAGGGC
GTGCAGGGCTGCCTCCGCTGGGC
GTGCAGGGCTGCTAGATAGC
GTGCAGGGCTGCTC
GTGCAGGGGCTGCCTCCGCTCGAC
GTGCAGGGTGCCTCCC
GTGCC
GTGCC
GTGCC
GTGCC
GTGCC
GTGCC
GTGCC
GTGCC
GTGCC
GTGCC
GTGCC
GTGCC
GTGCC
GTGCC
GTGCC
GTGCC
GTGCC
GTGCCA
GTGCCA
GTGCCA
GTGCCA
GTGCCA
GTGCCA
GTGCCA
GTGCCAAACCACTTTCTTAAGAATGGATGGTGACTAGC
GTGCCAAAGC
GTGCCAAAGCTGCCTCCGCT
GTGCCAAC
GTGCCAAGAC
GTGCCAAGACTTCT
GTGCCAAGCTGCCCTCC
GTGCCAAGCTGCCTCCGC
GTGCCAAGG
GTGCCAAGGCTGCCTCCGCTCGAGCC
GTGCCAAGGCTGCCTCCGCTCGGGAGCC
GTGCCAAGGCTGCCTCTTACCA
GTGCCAAGGGCTGCCTCCGCTCGGCG
GTGCCACC
GTGCCACGGACTGCCTCCGCGGGCCCCC
GTGCCACGGCTGCC
GTGCCACGGCTGCCTCCGCTCGATGCC
GTGCCACGGCTGCCTCCGCTCGATGCC
GTGCCACGGGCTGCCTCCGCTCGACC
GTGCCAG
GTGCCAG
GTGCCAG
GTGCCAG
GTGCCAG
GTGCCAG
GTGCCAG
GTGCCAG
GTGCCAG
GTGCCAGAC
GTGCCAGAC
GTGCCAGACC
GTGCCAGAGCTGCCTCCGCTCG
GTGCCAGAGCTGCCTCCGCTCGACACGGCACA
GTGCCAGAGCTGCCTCCGCTCGACT
GTGCCAGAGCTGCCTCCGCTCGC
GTGCCAGAGCTGCCTCCGCTCGCTAC
GTGCCAGAGCTGCTCCGCTCCGGT
GTGCCAGAGCTGCTTCCGCTCGATCTGGGG
GTGCCAGAGCTGCTTCCGCTCGATCTGGGG
GTGCCAGCC
GTGCCAGCCCGC
GTGCCAGCGCTGGTGT
GTGCCAGCTC
GTGCCAGCTC
GTGCCAGCTGCCCGC
GTGCCAGCTGCCCTGGC
GTGCCAGCTGCCTCCG
GTGCCAGCTGCTCCGCTG
GTGCCAGG
GTGCCAGG
GTGCCAGG
GTGCCAGG
GTGCCAGG
GTGCCAGGAC
GTGCCAGGACCTGTATGTGTGTCTACTCTATAGAATACTATG
GTGCCAGGACTCC
GTGCCAGGACTGC
GTGCCAGGACTGCACCTACTTTCATCGTGTGGTGCTATTTGATAGTTTC
GTGCCAGGACTGCCTCAGCTC
GTGCCAGGACTGCCTCC
GTGCCAGGACTGCCTCCACCAAACAACTTAATTTTCATTTCTATAATGTCATCTTCTGTGCTAGGGCTGCCTCC
GTGCCAGGACTGCCTCCG
GTGCCAGGACTGCCTCCGACCGC
GTGCCAGGACTGCCTCCGCT
GTGCCAGGACTGCCTCCGCTC
GTGCCAGGACTGCCTCCGCTC
GTGCCAGGACTGCCTCCGCTCGACCAACTCCC
GTGCCAGGACTGCCTCCGCTCGACGAC
GTGCCAGGACTGCCTCCGG
GTGCCAGGACTGCTGACC
GTGCCAGGC
GTGCCAGGC
GTGCCAGGC
GTGCCAGGC
GTGCCAGGC
GTGCCAGGC
GTGCCAGGC
GTGCCAGGC
GTGCCAGGC
GTGCCAGGC
GTGCCAGGC
GTGCCAGGC
GTGCCAGGC
GTGCCAGGC
GTGCCAGGC
GTGCCAGGC
GTGCCAGGC
GTGCCAGGC
GTGCCAGGC
GTGCCAGGCACC
GTGCCAGGCAGCCTCCGCTCGGGT
GTGCCAGGCC
GTGCCAGGCC
GTGCCAGGCC
GTGCCAGGCC
GTGCCAGGCCCA
GTGCCAGGCCCGC
GTGCCAGGCCGC
GTGCCAGGCCTGCCTCCGC
GTGCCAGGCTACCACC
GTGCCAGGCTACCTCCAC
GTGCCAGGCTACCTCCGCTCGAACGGCGCCCTCATATT
GTGCCAGGCTC
GTGCCAGGCTCC
GTGCCAGGCTCCCCT
GTGCCAGGCTGATAC
GTGCCAGGCTGC
GTGCCAGGCTGC
GTGCCAGGCTGC
GTGCCAGGCTGCC
GTGCCAGGCTGCC
GTGCCAGGCTGCC
GTGCCAGGCTGCC
GTGCCAGGCTGCC
GTGCCAGGCTGCC
GTGCCAGGCTGCC
GTGCCAGGCTGCCC
GTGCCAGGCTGCCCCCGCTC
GTGCCAGGCTGCCCCGCTCG
GTGCCAGGCTGCCCTCCGC
GTGCCAGGCTGCCGCCCCAC
GTGCCAGGCTGCCGGC
GTGCCAGGCTGCCTACCACGG
GTGCCAGGCTGCCTC
GTGCCAGGCTGCCTC
GTGCCAGGCTGCCTC
GTGCCAGGCTGCCTC
GTGCCAGGCTGCCTCAGCTCGACGCG
GTGCCAGGCTGCCTCC
GTGCCAGGCTGCCTCC
GTGCCAGGCTGCCTCC
GTGCCAGGCTGCCTCC
GTGCCAGGCTGCCTCC
GTGCCAGGCTGCCTCC
GTGCCAGGCTGCCTCC
GTGCCAGGCTGCCTCC
GTGCCAGGCTGCCTCC
GTGCCAGGCTGCCTCC
GTGCCAGGCTGCCTCCAC
GTGCCAGGCTGCCTCCAC
GTGCCAGGCTGCCTCCACTCCC
GTGCCAGGCTGCCTCCATCCGCCGACCACGATCTCGGATCC
GTGCCAGGCTGCCTCCG
GTGCCAGGCTGCCTCCGC
GTGCCAGGCTGCCTCCGC
GTGCCAGGCTGCCTCCGC
GTGCCAGGCTGCCTCCGC
GTGCCAGGCTGCCTCCGC
GTGCCAGGCTGCCTCCGC
GTGCCAGGCTGCCTCCGC
GTGCCAGGCTGCCTCCGC
GTGCCAGGCTGCCTCCGC
GTGCCAGGCTGCCTCCGCA
GTGCCAGGCTGCCTCCGCC
GTGCCAGGCTGCCTCCGCCCGA
GTGCCAGGCTGCCTCCGCCCGACGTC
GTGCCAGGCTGCCTCCGCCCGTGTGCCACG
GTGCCAGGCTGCCTCCGCCTGC
GTGCCAGGCTGCCTCCGCCTGCC
GTGCCAGGCTGCCTCCGCT
GTGCCAGGCTGCCTCCGCT
GTGCCAGGCTGCCTCCGCT
GTGCCAGGCTGCCTCCGCT
GTGCCAGGCTGCCTCCGCT
GTGCCAGGCTGCCTCCGCTAC
GTGCCAGGCTGCCTCCGCTC
GTGCCAGGCTGCCTCCGCTC
GTGCCAGGCTGCCTCCGCTC
GTGCCAGGCTGCCTCCGCTC
GTGCCAGGCTGCCTCCGCTC
GTGCCAGGCTGCCTCCGCTC
GTGCCAGGCTGCCTCCGCTC
GTGCCAGGCTGCCTCCGCTC
GTGCCAGGCTGCCTCCGCTC
GTGCCAGGCTGCCTCCGCTC
GTGCCAGGCTGCCTCCGCTC
GTGCCAGGCTGCCTCCGCTC
GTGCCAGGCTGCCTCCGCTC
GTGCCAGGCTGCCTCCGCTC
GTGCCAGGCTGCCTCCGCTC
GTGCCAGGCTGCCTCCGCTC
GTGCCAGGCTGCCTCCGCTC
GTGCCAGGCTGCCTCCGCTC
GTGCCAGGCTGCCTCCGCTC
GTGCCAGGCTGCCTCCGCTC
GTGCCAGGCTGCCTCCGCTC
GTGCCAGGCTGCCTCCGCTC
GTGCCAGGCTGCCTCCGCTC
GTGCCAGGCTGCCTCCGCTCC
GTGCCAGGCTGCCTCCGCTCC
GTGCCAGGCTGCCTCCGCTCC
GTGCCAGGCTGCCTCCGCTCC
GTGCCAGGCTGCCTCCGCTCC
GTGCCAGGCTGCCTCCGCTCC
GTGCCAGGCTGCCTCCGCTCC
GTGCCAGGCTGCCTCCGCTCCCCCTGAC
GTGCCAGGCTGCCTCCGCTCG
GTGCCAGGCTGCCTCCGCTCG
GTGCCAGGCTGCCTCCGCTCG
GTGCCAGGCTGCCTCCGCTCG
GTGCCAGGCTGCCTCCGCTCG
GTGCCAGGCTGCCTCCGCTCG
GTGCCAGGCTGCCTCCGCTCG
GTGCCAGGCTGCCTCCGCTCG
GTGCCAGGCTGCCTCCGCTCG
GTGCCAGGCTGCCTCCGCTCG
GTGCCAGGCTGCCTCCGCTCG
GTGCCAGGCTGCCTCCGCTCG
GTGCCAGGCTGCCTCCGCTCG
GTGCCAGGCTGCCTCCGCTCG
GTGCCAGGCTGCCTCCGCTCG
GTGCCAGGCTGCCTCCGCTCG
GTGCCAGGCTGCCTCCGCTCG
GTGCCAGGCTGCCTCCGCTCG
GTGCCAGGCTGCCTCCGCTCG
GTGCCAGGCTGCCTCCGCTCGA
GTGCCAGGCTGCCTCCGCTCGA
GTGCCAGGCTGCCTCCGCTCGAC
GTGCCAGGCTGCCTCCGCTCGAC
GTGCCAGGCTGCCTCCGCTCGAC
GTGCCAGGCTGCCTCCGCTCGAC
GTGCCAGGCTGCCTCCGCTCGAC
GTGCCAGGCTGCCTCCGCTCGAC
GTGCCAGGCTGCCTCCGCTCGAC
GTGCCAGGCTGCCTCCGCTCGAC
GTGCCAGGCTGCCTCCGCTCGAC
GTGCCAGGCTGCCTCCGCTCGAC
GTGCCAGGCTGCCTCCGCTCGAC
GTGCCAGGCTGCCTCCGCTCGAC
GTGCCAGGCTGCCTCCGCTCGACAC
GTGCCAGGCTGCCTCCGCTCGACAC
GTGCCAGGCTGCCTCCGCTCGACAGTGATCT
GTGCCAGGCTGCCTCCGCTCGACC
GTGCCAGGCTGCCTCCGCTCGACC
GTGCCAGGCTGCCTCCGCTCGACC
GTGCCAGGCTGCCTCCGCTCGACCC
GTGCCAGGCTGCCTCCGCTCGACCCCC
GTGCCAGGCTGCCTCCGCTCGACCGT
GTGCCAGGCTGCCTCCGCTCGACCGT
GTGCCAGGCTGCCTCCGCTCGACCTGCACGACCC
GTGCCAGGCTGCCTCCGCTCGACCTTCCATAGGAACAGCACAGTTAC
GTGCCAGGCTGCCTCCGCTCGACGCC
GTGCCAGGCTGCCTCCGCTCGACT
GTGCCAGGCTGCCTCCGCTCGAGC
GTGCCAGGCTGCCTCCGCTCGAGGAT
GTGCCAGGCTGCCTCCGCTCGAGGTT
GTGCCAGGCTGCCTCCGCTCGAGTT
GTGCCAGGCTGCCTCCGCTCGAT
GTGCCAGGCTGCCTCCGCTCGAT
GTGCCAGGCTGCCTCCGCTCGATCGCC
GTGCCAGGCTGCCTCCGCTCGATGCGG
GTGCCAGGCTGCCTCCGCTCGATTAGGCGATCACC
GTGCCAGGCTGCCTCCGCTCGC
GTGCCAGGCTGCCTCCGCTCGC
GTGCCAGGCTGCCTCCGCTCGC
GTGCCAGGCTGCCTCCGCTCGC
GTGCCAGGCTGCCTCCGCTCGC
GTGCCAGGCTGCCTCCGCTCGC
GTGCCAGGCTGCCTCCGCTCGC
GTGCCAGGCTGCCTCCGCTCGC
GTGCCAGGCTGCCTCCGCTCGC
GTGCCAGGCTGCCTCCGCTCGC
GTGCCAGGCTGCCTCCGCTCGC
GTGCCAGGCTGCCTCCGCTCGC
GTGCCAGGCTGCCTCCGCTCGC
GTGCCAGGCTGCCTCCGCTCGC
GTGCCAGGCTGCCTCCGCTCGCC
GTGCCAGGCTGCCTCCGCTCGCC
GTGCCAGGCTGCCTCCGCTCGCCC
GTGCCAGGCTGCCTCCGCTCGCCCC
GTGCCAGGCTGCCTCCGCTCGCCCC
GTGCCAGGCTGCCTCCGCTCGCCCGG
GTGCCAGGCTGCCTCCGCTCGCCG
GTGCCAGGCTGCCTCCGCTCGCCGCC
GTGCCAGGCTGCCTCCGCTCGCCGGGTGGC
GTGCCAGGCTGCCTCCGCTCGCCTTCAGACCCCGTCGCTCGGAAGCTCACCTCGTGGACGTGTGCCAGGGCTGCCTCGCTAC
GTGCCAGGCTGCCTCCGCTCGCCTTCGT
GTGCCAGGCTGCCTCCGCTCGCGC
GTGCCAGGCTGCCTCCGCTCGCGC
GTGCCAGGCTGCCTCCGCTCGCGCG
GTGCCAGGCTGCCTCCGCTCGCTACTTTTGC
GTGCCAGGCTGCCTCCGCTCGG
GTGCCAGGCTGCCTCCGCTCGG
GTGCCAGGCTGCCTCCGCTCGG
GTGCCAGGCTGCCTCCGCTCGGC
GTGCCAGGCTGCCTCCGCTCGGCC
GTGCCAGGCTGCCTCCGCTCGGCCC
GTGCCAGGCTGCCTCCGCTCGGCCGCC
GTGCCAGGCTGCCTCCGCTCGGG
GTGCCAGGCTGCCTCCGCTCGGG
GTGCCAGGCTGCCTCCGCTCGGGCC
GTGCCAGGCTGCCTCCGCTCGGGGCC
GTGCCAGGCTGCCTCCGCTCGGGGG
GTGCCAGGCTGCCTCCGCTCGGGTAGC
GTGCCAGGCTGCCTCCGCTCGGT
GTGCCAGGCTGCCTCCGCTCGTC
GTGCCAGGCTGCCTCCGCTCGTCGTC
GTGCCAGGCTGCCTCCGCTCGTCGTC
GTGCCAGGCTGCCTCCGCTCGTGC
GTGCCAGGCTGCCTCCGCTCGTGC
GTGCCAGGCTGCCTCCGCTCTGACT
GTGCCAGGCTGCCTCCGCTGC
GTGCCAGGCTGCCTCCGCTGGTACCGGTGGGCCTACGGGTGGTAC
GTGCCAGGCTGCCTCCGGAC
GTGCCAGGCTGCCTCCGTC
GTGCCAGGCTGCCTCCGTCG
GTGCCAGGCTGCCTCCTCTCGATCATACAATGTGAACTGGTAGATC
GTGCCAGGCTGCCTCGCTGACCGTTACACCCT
GTGCCAGGCTGCCTGCTGCCGGCTGACATAACG
GTGCCAGGCTGCCTTCGACA
GTGCCAGGCTGCTCCGC
GTGCCAGGCTGCTCCGCTCGCCGT
GTGCCAGGCTGCTTCCG
GTGCCAGGCTGTCCG
GTGCCAGGCTGTCTCCGCTCC
GTGCCAGGCTTCCTCCG
GTGCCAGGCTTCCTCCGC
GTGCCAGGG
GTGCCAGGG
GTGCCAGGG
GTGCCAGGG
GTGCCAGGG
GTGCCAGGG
GTGCCAGGG
GTGCCAGGG
GTGCCAGGG
GTGCCAGGG
GTGCCAGGG
GTGCCAGGG
GTGCCAGGG
GTGCCAGGGAC
GTGCCAGGGC
GTGCCAGGGC
GTGCCAGGGC
GTGCCAGGGC
GTGCCAGGGC
GTGCCAGGGC
GTGCCAGGGC
GTGCCAGGGC
GTGCCAGGGC
GTGCCAGGGC
GTGCCAGGGC
GTGCCAGGGC
GTGCCAGGGC
GTGCCAGGGC
GTGCCAGGGC
GTGCCAGGGC
GTGCCAGGGC
GTGCCAGGGC
GTGCCAGGGC
GTGCCAGGGC
GTGCCAGGGC
GTGCCAGGGC
GTGCCAGGGC
GTGCCAGGGC
GTGCCAGGGC
GTGCCAGGGC
GTGCCAGGGC
GTGCCAGGGC
GTGCCAGGGC
GTGCCAGGGC
GTGCCAGGGC
GTGCCAGGGC
GTGCCAGGGC
GTGCCAGGGC
GTGCCAGGGC
GTGCCAGGGC
GTGCCAGGGC
GTGCCAGGGC
GTGCCAGGGC
GTGCCAGGGC
GTGCCAGGGC
GTGCCAGGGC
GTGCCAGGGC
GTGCCAGGGC
GTGCCAGGGC
GTGCCAGGGC
GTGCCAGGGC
GTGCCAGGGC
GTGCCAGGGC
GTGCCAGGGC
GTGCCAGGGC
GTGCCAGGGC
GTGCCAGGGC
GTGCCAGGGC
GTGCCAGGGC
GTGCCAGGGC
GTGCCAGGGC
GTGCCAGGGC
GTGCCAGGGC
GTGCCAGGGC
GTGCCAGGGC
GTGCCAGGGC
GTGCCAGGGC
GTGCCAGGGC
GTGCCAGGGC
GTGCCAGGGC
GTGCCAGGGC
GTGCCAGGGC
GTGCCAGGGC
GTGCCAGGGC
GTGCCAGGGC
GTGCCAGGGC
GTGCCAGGGC
GTGCCAGGGC
GTGCCAGGGC
GTGCCAGGGC
GTGCCAGGGC
GTGCCAGGGC
GTGCCAGGGC
GTGCCAGGGC
GTGCCAGGGC
GTGCCAGGGC
GTGCCAGGGC
GTGCCAGGGC
GTGCCAGGGC
GTGCCAGGGC
GTGCCAGGGC
GTGCCAGGGC
GTGCCAGGGC
GTGCCAGGGC
GTGCCAGGGC
GTGCCAGGGC
GTGCCAGGGC
GTGCCAGGGC
GTGCCAGGGC
GTGCCAGGGC
GTGCCAGGGC
GTGCCAGGGC
GTGCCAGGGC
GTGCCAGGGC
GTGCCAGGGC
GTGCCAGGGC
GTGCCAGGGC
GTGCCAGGGC
GTGCCAGGGC
GTGCCAGGGC
GTGCCAGGGC
GTGCCAGGGC
GTGCCAGGGC
GTGCCAGGGC
GTGCCAGGGC
GTGCCAGGGC
GTGCCAGGGC
GTGCCAGGGC
GTGCCAGGGC
GTGCCAGGGC
GTGCCAGGGC
GTGCCAGGGC
GTGCCAGGGC
GTGCCAGGGC
GTGCCAGGGC
GTGCCAGGGC
GTGCCAGGGC
GTGCCAGGGC
GTGCCAGGGC
GTGCCAGGGC
GTGCCAGGGC
GTGCCAGGGC
GTGCCAGGGC
GTGCCAGGGC
GTGCCAGGGC
GTGCCAGGGC
GTGCCAGGGC
GTGCCAGGGC
GTGCCAGGGC
GTGCCAGGGC
GTGCCAGGGC
GTGCCAGGGC
GTGCCAGGGC
GTGCCAGGGC
GTGCCAGGGC
GTGCCAGGGC
GTGCCAGGGC
GTGCCAGGGC
GTGCCAGGGC
GTGCCAGGGC
GTGCCAGGGC
GTGCCAGGGC
GTGCCAGGGC
GTGCCAGGGC
GTGCCAGGGC
GTGCCAGGGC
GTGCCAGGGC
GTGCCAGGGC
GTGCCAGGGC
GTGCCAGGGC
GTGCCAGGGC
GTGCCAGGGCACCC
GTGCCAGGGCACCCGCTGCTCG
GTGCCAGGGCAGCC
GTGCCAGGGCC
GTGCCAGGGCC
GTGCCAGGGCCGCC
GTGCCAGGGCCGCC
GTGCCAGGGCCGGG
GTGCCAGGGCGCC
GTGCCAGGGCGGTACCA
GTGCCAGGGCGTACCA
GTGCCAGGGCGTTGATCGAGCGGAGTAGCCCTGGC
GTGCCAGGGCT
GTGCCAGGGCT
GTGCCAGGGCT
GTGCCAGGGCT
GTGCCAGGGCT
GTGCCAGGGCTACC
GTGCCAGGGCTACCCGGATCCCCCAAAGTAAGGTCCA
GTGCCAGGGCTACCTCCACAGAT
GTGCCAGGGCTACCTCCGCTCGA
GTGCCAGGGCTACCTCCGCTCGACACGAGCGGAGGCAGCCCTGGCACCGT
GTGCCAGGGCTACCTCCGCTCGACCGGCGC
GTGCCAGGGCTACCTCCGCTCGGC
GTGCCAGGGCTACCTCCGCTCGTCC
GTGCCAGGGCTACCTCCGCTCGTTGTAGT
GTGCCAGGGCTATG
GTGCCAGGGCTATG
GTGCCAGGGCTATGG
GTGCCAGGGCTC
GTGCCAGGGCTCCAC
GTGCCAGGGCTCCCC
GTGCCAGGGCTCCCTCCCT
GTGCCAGGGCTCCCTCCGCTC
GTGCCAGGGCTCCTCCC
GTGCCAGGGCTCCTCCC
GTGCCAGGGCTCCTCCGCTCGGCC
GTGCCAGGGCTCGCTAG
GTGCCAGGGCTCTC
GTGCCAGGGCTCTTC
GTGCCAGGGCTG
GTGCCAGGGCTG
GTGCCAGGGCTG
GTGCCAGGGCTG
GTGCCAGGGCTG
GTGCCAGGGCTGAGC
GTGCCAGGGCTGAGCTTATTCGT
GTGCCAGGGCTGC
GTGCCAGGGCTGC
GTGCCAGGGCTGC
GTGCCAGGGCTGC
GTGCCAGGGCTGC
GTGCCAGGGCTGC
GTGCCAGGGCTGC
GTGCCAGGGCTGC
GTGCCAGGGCTGC
GTGCCAGGGCTGC
GTGCCAGGGCTGC
GTGCCAGGGCTGC
GTGCCAGGGCTGC
GTGCCAGGGCTGC
GTGCCAGGGCTGC
GTGCCAGGGCTGC
GTGCCAGGGCTGC
GTGCCAGGGCTGC
GTGCCAGGGCTGC
GTGCCAGGGCTGC
GTGCCAGGGCTGC
GTGCCAGGGCTGC
GTGCCAGGGCTGC
GTGCCAGGGCTGC
GTGCCAGGGCTGC
GTGCCAGGGCTGC
GTGCCAGGGCTGC
GTGCCAGGGCTGC
GTGCCAGGGCTGCAC
GTGCCAGGGCTGCACACCCACTTAGAA
GTGCCAGGGCTGCAGC
GTGCCAGGGCTGCATCCGCTCGCC
GTGCCAGGGCTGCC
GTGCCAGGGCTGCC
GTGCCAGGGCTGCC
GTGCCAGGGCTGCC
GTGCCAGGGCTGCC
GTGCCAGGGCTGCC
GTGCCAGGGCTGCC
GTGCCAGGGCTGCC
GTGCCAGGGCTGCC
GTGCCAGGGCTGCC
GTGCCAGGGCTGCC
GTGCCAGGGCTGCC
GTGCCAGGGCTGCC
GTGCCAGGGCTGCC
GTGCCAGGGCTGCC
GTGCCAGGGCTGCC
GTGCCAGGGCTGCC
GTGCCAGGGCTGCC
GTGCCAGGGCTGCC
GTGCCAGGGCTGCC
GTGCCAGGGCTGCC
GTGCCAGGGCTGCC
GTGCCAGGGCTGCC
GTGCCAGGGCTGCC
GTGCCAGGGCTGCC
GTGCCAGGGCTGCC
GTGCCAGGGCTGCC
GTGCCAGGGCTGCC
GTGCCAGGGCTGCC
GTGCCAGGGCTGCC
GTGCCAGGGCTGCC
GTGCCAGGGCTGCC
GTGCCAGGGCTGCC
GTGCCAGGGCTGCC
GTGCCAGGGCTGCC
GTGCCAGGGCTGCC
GTGCCAGGGCTGCC
GTGCCAGGGCTGCC
GTGCCAGGGCTGCC
GTGCCAGGGCTGCCAC
GTGCCAGGGCTGCCAC
GTGCCAGGGCTGCCAC
GTGCCAGGGCTGCCACC
GTGCCAGGGCTGCCACCGCT
GTGCCAGGGCTGCCACCGCTCG
GTGCCAGGGCTGCCACCGCTCGAC
GTGCCAGGGCTGCCACGAGCGGAGGCAG
GTGCCAGGGCTGCCACGGTGTATACTAC
GTGCCAGGGCTGCCAGC
GTGCCAGGGCTGCCC
GTGCCAGGGCTGCCC
GTGCCAGGGCTGCCCCACGGGAGCACGCGCTTTAATGGC
GTGCCAGGGCTGCCT
GTGCCAGGGCTGCCT
GTGCCAGGGCTGCCT
GTGCCAGGGCTGCCT
GTGCCAGGGCTGCCT
GTGCCAGGGCTGCCT
GTGCCAGGGCTGCCTAC
GTGCCAGGGCTGCCTACACCC
GTGCCAGGGCTGCCTACCGCTCC
GTGCCAGGGCTGCCTACGCTCG
GTGCCAGGGCTGCCTACGCTCGAC
GTGCCAGGGCTGCCTACGCTCGAGCACGCCGCCGCCACGCCCGACAG
GTGCCAGGGCTGCCTACGCTCGAGCACGCCGCCGCCACGCCCGACAG
GTGCCAGGGCTGCCTACGTCG
GTGCCAGGGCTGCCTC
GTGCCAGGGCTGCCTC
GTGCCAGGGCTGCCTC
GTGCCAGGGCTGCCTC
GTGCCAGGGCTGCCTC
GTGCCAGGGCTGCCTC
GTGCCAGGGCTGCCTC
GTGCCAGGGCTGCCTC
GTGCCAGGGCTGCCTC
GTGCCAGGGCTGCCTC
GTGCCAGGGCTGCCTC
GTGCCAGGGCTGCCTC
GTGCCAGGGCTGCCTC
GTGCCAGGGCTGCCTC
GTGCCAGGGCTGCCTC
GTGCCAGGGCTGCCTC
GTGCCAGGGCTGCCTCACATATAT
GTGCCAGGGCTGCCTCACG
GTGCCAGGGCTGCCTCACGC
GTGCCAGGGCTGCCTCACGTCCAACCCC
GTGCCAGGGCTGCCTCACGTCCAC
GTGCCAGGGCTGCCTCACTTACTC
GTGCCAGGGCTGCCTCAGC
GTGCCAGGGCTGCCTCAGCTCAGC
GTGCCAGGGCTGCCTCATC
GTGCCAGGGCTGCCTCC
GTGCCAGGGCTGCCTCC
GTGCCAGGGCTGCCTCC
GTGCCAGGGCTGCCTCC
GTGCCAGGGCTGCCTCC
GTGCCAGGGCTGCCTCC
GTGCCAGGGCTGCCTCC
GTGCCAGGGCTGCCTCC
GTGCCAGGGCTGCCTCC
GTGCCAGGGCTGCCTCC
GTGCCAGGGCTGCCTCC
GTGCCAGGGCTGCCTCC
GTGCCAGGGCTGCCTCC
GTGCCAGGGCTGCCTCC
GTGCCAGGGCTGCCTCC
GTGCCAGGGCTGCCTCC
GTGCCAGGGCTGCCTCC
GTGCCAGGGCTGCCTCC
GTGCCAGGGCTGCCTCC
GTGCCAGGGCTGCCTCC
GTGCCAGGGCTGCCTCC
GTGCCAGGGCTGCCTCC
GTGCCAGGGCTGCCTCC
GTGCCAGGGCTGCCTCC
GTGCCAGGGCTGCCTCCAA
GTGCCAGGGCTGCCTCCAC
GTGCCAGGGCTGCCTCCAC
GTGCCAGGGCTGCCTCCACAATACTGGACCCC
GTGCCAGGGCTGCCTCCACATCGTCGAAAATTGCTTTTTACCTGATGGCTACT
GTGCCAGGGCTGCCTCCACC
GTGCCAGGGCTGCCTCCACGGAGTAGCTCGGCCGGTCGACCCACAGCTC
GTGCCAGGGCTGCCTCCACT
GTGCCAGGGCTGCCTCCACTACC
GTGCCAGGGCTGCCTCCACTCG
GTGCCAGGGCTGCCTCCACTCGAG
GTGCCAGGGCTGCCTCCACTCGGCCTCCAAGTGGGGGCTCATCGGCCTGATGAAGTCCGCGGCGCTCGACCTCGGCCCCCACGGGATCACCGTCAACGCCGTGATCCCCGGCCTGATCGAC
GTGCCAGGGCTGCCTCCACTGAATCTCAAC
GTGCCAGGGCTGCCTCCACTGAATCTCAAC
GTGCCAGGGCTGCCTCCAGC
GTGCCAGGGCTGCCTCCCCTGATTTGAGGA
GTGCCAGGGCTGCCTCCCTC
GTGCCAGGGCTGCCTCCCTC
GTGCCAGGGCTGCCTCCG
GTGCCAGGGCTGCCTCCG
GTGCCAGGGCTGCCTCCG
GTGCCAGGGCTGCCTCCG
GTGCCAGGGCTGCCTCCG
GTGCCAGGGCTGCCTCCG
GTGCCAGGGCTGCCTCCG
GTGCCAGGGCTGCCTCCGA
GTGCCAGGGCTGCCTCCGAATC
GTGCCAGGGCTGCCTCCGAC
GTGCCAGGGCTGCCTCCGAC
GTGCCAGGGCTGCCTCCGACC
GTGCCAGGGCTGCCTCCGACGTAATAATAACAGCCTACC
GTGCCAGGGCTGCCTCCGACTTGCATC
GTGCCAGGGCTGCCTCCGACTTGCATC
GTGCCAGGGCTGCCTCCGATCG
GTGCCAGGGCTGCCTCCGC
GTGCCAGGGCTGCCTCCGC
GTGCCAGGGCTGCCTCCGC
GTGCCAGGGCTGCCTCCGC
GTGCCAGGGCTGCCTCCGC
GTGCCAGGGCTGCCTCCGC
GTGCCAGGGCTGCCTCCGC
GTGCCAGGGCTGCCTCCGC
GTGCCAGGGCTGCCTCCGC
GTGCCAGGGCTGCCTCCGC
GTGCCAGGGCTGCCTCCGC
GTGCCAGGGCTGCCTCCGC
GTGCCAGGGCTGCCTCCGC
GTGCCAGGGCTGCCTCCGC
GTGCCAGGGCTGCCTCCGC
GTGCCAGGGCTGCCTCCGC
GTGCCAGGGCTGCCTCCGC
GTGCCAGGGCTGCCTCCGC
GTGCCAGGGCTGCCTCCGC
GTGCCAGGGCTGCCTCCGC
GTGCCAGGGCTGCCTCCGC
GTGCCAGGGCTGCCTCCGC
GTGCCAGGGCTGCCTCCGC
GTGCCAGGGCTGCCTCCGC
GTGCCAGGGCTGCCTCCGC
GTGCCAGGGCTGCCTCCGC
GTGCCAGGGCTGCCTCCGCAACC
GTGCCAGGGCTGCCTCCGCAC
GTGCCAGGGCTGCCTCCGCACCACT
GTGCCAGGGCTGCCTCCGCACGA
GTGCCAGGGCTGCCTCCGCACGA
GTGCCAGGGCTGCCTCCGCAGGGGATGATGAAAACGT
GTGCCAGGGCTGCCTCCGCCCGA
GTGCCAGGGCTGCCTCCGCCGA
GTGCCAGGGCTGCCTCCGCG
GTGCCAGGGCTGCCTCCGCG
GTGCCAGGGCTGCCTCCGCGCC
GTGCCAGGGCTGCCTCCGCGGACC
GTGCCAGGGCTGCCTCCGCGGCACC
GTGCCAGGGCTGCCTCCGCGGCACC
GTGCCAGGGCTGCCTCCGCGTCGC
GTGCCAGGGCTGCCTCCGCT
GTGCCAGGGCTGCCTCCGCT
GTGCCAGGGCTGCCTCCGCT
GTGCCAGGGCTGCCTCCGCT
GTGCCAGGGCTGCCTCCGCT
GTGCCAGGGCTGCCTCCGCT
GTGCCAGGGCTGCCTCCGCT
GTGCCAGGGCTGCCTCCGCT
GTGCCAGGGCTGCCTCCGCT
GTGCCAGGGCTGCCTCCGCT
GTGCCAGGGCTGCCTCCGCTAAGAGAC
GTGCCAGGGCTGCCTCCGCTAAGCTGCT
GTGCCAGGGCTGCCTCCGCTAG
GTGCCAGGGCTGCCTCCGCTAGCCCTCCGC
GTGCCAGGGCTGCCTCCGCTAGTCGCAGGGCC
GTGCCAGGGCTGCCTCCGCTATA
GTGCCAGGGCTGCCTCCGCTATCAATTTTGATTTC
GTGCCAGGGCTGCCTCCGCTATGGTAC
GTGCCAGGGCTGCCTCCGCTC
GTGCCAGGGCTGCCTCCGCTC
GTGCCAGGGCTGCCTCCGCTC
GTGCCAGGGCTGCCTCCGCTC
GTGCCAGGGCTGCCTCCGCTC
GTGCCAGGGCTGCCTCCGCTC
GTGCCAGGGCTGCCTCCGCTC
GTGCCAGGGCTGCCTCCGCTC
GTGCCAGGGCTGCCTCCGCTC
GTGCCAGGGCTGCCTCCGCTC
GTGCCAGGGCTGCCTCCGCTC
GTGCCAGGGCTGCCTCCGCTC
GTGCCAGGGCTGCCTCCGCTC
GTGCCAGGGCTGCCTCCGCTC
GTGCCAGGGCTGCCTCCGCTC
GTGCCAGGGCTGCCTCCGCTC
GTGCCAGGGCTGCCTCCGCTC
GTGCCAGGGCTGCCTCCGCTC
GTGCCAGGGCTGCCTCCGCTC
GTGCCAGGGCTGCCTCCGCTC
GTGCCAGGGCTGCCTCCGCTC
GTGCCAGGGCTGCCTCCGCTC
GTGCCAGGGCTGCCTCCGCTC
GTGCCAGGGCTGCCTCCGCTC
GTGCCAGGGCTGCCTCCGCTC
GTGCCAGGGCTGCCTCCGCTC
GTGCCAGGGCTGCCTCCGCTC
GTGCCAGGGCTGCCTCCGCTC
GTGCCAGGGCTGCCTCCGCTC
GTGCCAGGGCTGCCTCCGCTC
GTGCCAGGGCTGCCTCCGCTC
GTGCCAGGGCTGCCTCCGCTC
GTGCCAGGGCTGCCTCCGCTC
GTGCCAGGGCTGCCTCCGCTC
GTGCCAGGGCTGCCTCCGCTC
GTGCCAGGGCTGCCTCCGCTC
GTGCCAGGGCTGCCTCCGCTC
GTGCCAGGGCTGCCTCCGCTC
GTGCCAGGGCTGCCTCCGCTC
GTGCCAGGGCTGCCTCCGCTC
GTGCCAGGGCTGCCTCCGCTC
GTGCCAGGGCTGCCTCCGCTC
GTGCCAGGGCTGCCTCCGCTC
GTGCCAGGGCTGCCTCCGCTC
GTGCCAGGGCTGCCTCCGCTCACAC
GTGCCAGGGCTGCCTCCGCTCACATCAGTGC
GTGCCAGGGCTGCCTCCGCTCACGTCCAC
GTGCCAGGGCTGCCTCCGCTCAGCC
GTGCCAGGGCTGCCTCCGCTCC
GTGCCAGGGCTGCCTCCGCTCC
GTGCCAGGGCTGCCTCCGCTCC
GTGCCAGGGCTGCCTCCGCTCC
GTGCCAGGGCTGCCTCCGCTCC
GTGCCAGGGCTGCCTCCGCTCC
GTGCCAGGGCTGCCTCCGCTCC
GTGCCAGGGCTGCCTCCGCTCC
GTGCCAGGGCTGCCTCCGCTCC
GTGCCAGGGCTGCCTCCGCTCC
GTGCCAGGGCTGCCTCCGCTCC
GTGCCAGGGCTGCCTCCGCTCCAC
GTGCCAGGGCTGCCTCCGCTCCAGC
GTGCCAGGGCTGCCTCCGCTCCGAGGATGCTAAAGACGGAAACAACTAGCTACCCTCACAAACCCATTCTTGTTGATAAC
GTGCCAGGGCTGCCTCCGCTCCTGT
GTGCCAGGGCTGCCTCCGCTCCTGT
GTGCCAGGGCTGCCTCCGCTCG
GTGCCAGGGCTGCCTCCGCTCG
GTGCCAGGGCTGCCTCCGCTCG
GTGCCAGGGCTGCCTCCGCTCG
GTGCCAGGGCTGCCTCCGCTCG
GTGCCAGGGCTGCCTCCGCTCG
GTGCCAGGGCTGCCTCCGCTCG
GTGCCAGGGCTGCCTCCGCTCG
GTGCCAGGGCTGCCTCCGCTCG
GTGCCAGGGCTGCCTCCGCTCG
GTGCCAGGGCTGCCTCCGCTCG
GTGCCAGGGCTGCCTCCGCTCG
GTGCCAGGGCTGCCTCCGCTCG
GTGCCAGGGCTGCCTCCGCTCG
GTGCCAGGGCTGCCTCCGCTCG
GTGCCAGGGCTGCCTCCGCTCG
GTGCCAGGGCTGCCTCCGCTCG
GTGCCAGGGCTGCCTCCGCTCG
GTGCCAGGGCTGCCTCCGCTCG
GTGCCAGGGCTGCCTCCGCTCG
GTGCCAGGGCTGCCTCCGCTCG
GTGCCAGGGCTGCCTCCGCTCG
GTGCCAGGGCTGCCTCCGCTCG
GTGCCAGGGCTGCCTCCGCTCG
GTGCCAGGGCTGCCTCCGCTCG
GTGCCAGGGCTGCCTCCGCTCG
GTGCCAGGGCTGCCTCCGCTCG
GTGCCAGGGCTGCCTCCGCTCG
GTGCCAGGGCTGCCTCCGCTCG
GTGCCAGGGCTGCCTCCGCTCG
GTGCCAGGGCTGCCTCCGCTCG
GTGCCAGGGCTGCCTCCGCTCG
GTGCCAGGGCTGCCTCCGCTCG
GTGCCAGGGCTGCCTCCGCTCG
GTGCCAGGGCTGCCTCCGCTCG
GTGCCAGGGCTGCCTCCGCTCG
GTGCCAGGGCTGCCTCCGCTCG
GTGCCAGGGCTGCCTCCGCTCG
GTGCCAGGGCTGCCTCCGCTCG
GTGCCAGGGCTGCCTCCGCTCG
GTGCCAGGGCTGCCTCCGCTCG
GTGCCAGGGCTGCCTCCGCTCG
GTGCCAGGGCTGCCTCCGCTCG
GTGCCAGGGCTGCCTCCGCTCG
GTGCCAGGGCTGCCTCCGCTCG
GTGCCAGGGCTGCCTCCGCTCG
GTGCCAGGGCTGCCTCCGCTCG
GTGCCAGGGCTGCCTCCGCTCG
GTGCCAGGGCTGCCTCCGCTCG
GTGCCAGGGCTGCCTCCGCTCG
GTGCCAGGGCTGCCTCCGCTCGA
GTGCCAGGGCTGCCTCCGCTCGA
GTGCCAGGGCTGCCTCCGCTCGA
GTGCCAGGGCTGCCTCCGCTCGA
GTGCCAGGGCTGCCTCCGCTCGA
GTGCCAGGGCTGCCTCCGCTCGA
GTGCCAGGGCTGCCTCCGCTCGA
GTGCCAGGGCTGCCTCCGCTCGA
GTGCCAGGGCTGCCTCCGCTCGA
GTGCCAGGGCTGCCTCCGCTCGAAC
GTGCCAGGGCTGCCTCCGCTCGAACTAC
GTGCCAGGGCTGCCTCCGCTCGAACTCAC
GTGCCAGGGCTGCCTCCGCTCGAC
GTGCCAGGGCTGCCTCCGCTCGAC
GTGCCAGGGCTGCCTCCGCTCGAC
GTGCCAGGGCTGCCTCCGCTCGAC
GTGCCAGGGCTGCCTCCGCTCGAC
GTGCCAGGGCTGCCTCCGCTCGAC
GTGCCAGGGCTGCCTCCGCTCGAC
GTGCCAGGGCTGCCTCCGCTCGAC
GTGCCAGGGCTGCCTCCGCTCGAC
GTGCCAGGGCTGCCTCCGCTCGAC
GTGCCAGGGCTGCCTCCGCTCGAC
GTGCCAGGGCTGCCTCCGCTCGAC
GTGCCAGGGCTGCCTCCGCTCGAC
GTGCCAGGGCTGCCTCCGCTCGAC
GTGCCAGGGCTGCCTCCGCTCGAC
GTGCCAGGGCTGCCTCCGCTCGAC
GTGCCAGGGCTGCCTCCGCTCGAC
GTGCCAGGGCTGCCTCCGCTCGACC
GTGCCAGGGCTGCCTCCGCTCGACC
GTGCCAGGGCTGCCTCCGCTCGACC
GTGCCAGGGCTGCCTCCGCTCGACC
GTGCCAGGGCTGCCTCCGCTCGACC
GTGCCAGGGCTGCCTCCGCTCGACC
GTGCCAGGGCTGCCTCCGCTCGACC
GTGCCAGGGCTGCCTCCGCTCGACC
GTGCCAGGGCTGCCTCCGCTCGACC
GTGCCAGGGCTGCCTCCGCTCGACCACACATTAAACACT
GTGCCAGGGCTGCCTCCGCTCGACCATCATTAA
GTGCCAGGGCTGCCTCCGCTCGACCC
GTGCCAGGGCTGCCTCCGCTCGACCC
GTGCCAGGGCTGCCTCCGCTCGACCCC
GTGCCAGGGCTGCCTCCGCTCGACCCCC
GTGCCAGGGCTGCCTCCGCTCGACCCGAGCGGAGGCAGCCCTAC
GTGCCAGGGCTGCCTCCGCTCGACCCGCTGAACTTAAGCATATCAATAAGCGGAGGAAAAGAACC
GTGCCAGGGCTGCCTCCGCTCGACCT
GTGCCAGGGCTGCCTCCGCTCGACCT
GTGCCAGGGCTGCCTCCGCTCGACCTAGGTA
GTGCCAGGGCTGCCTCCGCTCGACCTAGGTA
GTGCCAGGGCTGCCTCCGCTCGACCTC
GTGCCAGGGCTGCCTCCGCTCGACCTCAAAAGAATATTTTCGGA
GTGCCAGGGCTGCCTCCGCTCGACGA
GTGCCAGGGCTGCCTCCGCTCGACGCC
GTGCCAGGGCTGCCTCCGCTCGACGCC
GTGCCAGGGCTGCCTCCGCTCGACGG
GTGCCAGGGCTGCCTCCGCTCGACGGAGC
GTGCCAGGGCTGCCTCCGCTCGACGGC
GTGCCAGGGCTGCCTCCGCTCGACGGTCTGA
GTGCCAGGGCTGCCTCCGCTCGACT
GTGCCAGGGCTGCCTCCGCTCGACTACAAC
GTGCCAGGGCTGCCTCCGCTCGACTACTTGTGCTTCGGGTTGGCCTGGCGCGAGGTCTTGCCC
GTGCCAGGGCTGCCTCCGCTCGACTGT
GTGCCAGGGCTGCCTCCGCTCGACTGT
GTGCCAGGGCTGCCTCCGCTCGACTGTCGGAAGTCC
GTGCCAGGGCTGCCTCCGCTCGAG
GTGCCAGGGCTGCCTCCGCTCGAG
GTGCCAGGGCTGCCTCCGCTCGAGACGAAATCCCCAGCCATC
GTGCCAGGGCTGCCTCCGCTCGAGAGGA
GTGCCAGGGCTGCCTCCGCTCGAGC
GTGCCAGGGCTGCCTCCGCTCGAGC
GTGCCAGGGCTGCCTCCGCTCGAGC
GTGCCAGGGCTGCCTCCGCTCGAGC
GTGCCAGGGCTGCCTCCGCTCGAGC
GTGCCAGGGCTGCCTCCGCTCGAGC
GTGCCAGGGCTGCCTCCGCTCGAGC
GTGCCAGGGCTGCCTCCGCTCGAGC
GTGCCAGGGCTGCCTCCGCTCGAGCACACC
GTGCCAGGGCTGCCTCCGCTCGAGCGC
GTGCCAGGGCTGCCTCCGCTCGAGG
GTGCCAGGGCTGCCTCCGCTCGAGGTGAATAGGGC
GTGCCAGGGCTGCCTCCGCTCGAGT
GTGCCAGGGCTGCCTCCGCTCGAGTGACAGC
GTGCCAGGGCTGCCTCCGCTCGAGTGCACTCC
GTGCCAGGGCTGCCTCCGCTCGAGTGGC
GTGCCAGGGCTGCCTCCGCTCGAT
GTGCCAGGGCTGCCTCCGCTCGAT
GTGCCAGGGCTGCCTCCGCTCGATAACT
GTGCCAGGGCTGCCTCCGCTCGATACC
GTGCCAGGGCTGCCTCCGCTCGATACCGCTATCGTTAC
GTGCCAGGGCTGCCTCCGCTCGATC
GTGCCAGGGCTGCCTCCGCTCGATC
GTGCCAGGGCTGCCTCCGCTCGATC
GTGCCAGGGCTGCCTCCGCTCGATCCTC
GTGCCAGGGCTGCCTCCGCTCGATCCTCTACCT
GTGCCAGGGCTGCCTCCGCTCGATCGCGC
GTGCCAGGGCTGCCTCCGCTCGATCTGGGCCCCCC
GTGCCAGGGCTGCCTCCGCTCGC
GTGCCAGGGCTGCCTCCGCTCGC
GTGCCAGGGCTGCCTCCGCTCGC
GTGCCAGGGCTGCCTCCGCTCGC
GTGCCAGGGCTGCCTCCGCTCGC
GTGCCAGGGCTGCCTCCGCTCGC
GTGCCAGGGCTGCCTCCGCTCGC
GTGCCAGGGCTGCCTCCGCTCGC
GTGCCAGGGCTGCCTCCGCTCGC
GTGCCAGGGCTGCCTCCGCTCGC
GTGCCAGGGCTGCCTCCGCTCGC
GTGCCAGGGCTGCCTCCGCTCGC
GTGCCAGGGCTGCCTCCGCTCGC
GTGCCAGGGCTGCCTCCGCTCGC
GTGCCAGGGCTGCCTCCGCTCGC
GTGCCAGGGCTGCCTCCGCTCGC
GTGCCAGGGCTGCCTCCGCTCGC
GTGCCAGGGCTGCCTCCGCTCGC
GTGCCAGGGCTGCCTCCGCTCGC
GTGCCAGGGCTGCCTCCGCTCGC
GTGCCAGGGCTGCCTCCGCTCGC
GTGCCAGGGCTGCCTCCGCTCGC
GTGCCAGGGCTGCCTCCGCTCGCACC
GTGCCAGGGCTGCCTCCGCTCGCACGAGTTGGACGAGACGCCGTGTCG
GTGCCAGGGCTGCCTCCGCTCGCAGGGGGT
GTGCCAGGGCTGCCTCCGCTCGCAGGT
GTGCCAGGGCTGCCTCCGCTCGCAGGTGACGAAGAACAC
GTGCCAGGGCTGCCTCCGCTCGCC
GTGCCAGGGCTGCCTCCGCTCGCC
GTGCCAGGGCTGCCTCCGCTCGCC
GTGCCAGGGCTGCCTCCGCTCGCC
GTGCCAGGGCTGCCTCCGCTCGCC
GTGCCAGGGCTGCCTCCGCTCGCCC
GTGCCAGGGCTGCCTCCGCTCGCCC
GTGCCAGGGCTGCCTCCGCTCGCCC
GTGCCAGGGCTGCCTCCGCTCGCCC
GTGCCAGGGCTGCCTCCGCTCGCCC
GTGCCAGGGCTGCCTCCGCTCGCCC
GTGCCAGGGCTGCCTCCGCTCGCCCCC
GTGCCAGGGCTGCCTCCGCTCGCCCGAGC
GTGCCAGGGCTGCCTCCGCTCGCCCGC
GTGCCAGGGCTGCCTCCGCTCGCCCGCC
GTGCCAGGGCTGCCTCCGCTCGCCCGCC
GTGCCAGGGCTGCCTCCGCTCGCCGCC
GTGCCAGGGCTGCCTCCGCTCGCCTAC
GTGCCAGGGCTGCCTCCGCTCGCCTC
GTGCCAGGGCTGCCTCCGCTCGCCTGAGGCCGACGT
GTGCCAGGGCTGCCTCCGCTCGCCTTGAGCTTGTCGTAGATCTCCTCACGG
GTGCCAGGGCTGCCTCCGCTCGCCTTGAGCTTGTCGTAGATCTCCTCACGG
GTGCCAGGGCTGCCTCCGCTCGCGC
GTGCCAGGGCTGCCTCCGCTCGCGGC
GTGCCAGGGCTGCCTCCGCTCGCGGCAGGTATTGTTTTGCCAGCACCTGTGAGT
GTGCCAGGGCTGCCTCCGCTCGCTACACTAT
GTGCCAGGGCTGCCTCCGCTCGCTGTTACCAAACAACTACGTCATGCTCGTATCATTTTGCATTTTATTTAAAACC
GTGCCAGGGCTGCCTCCGCTCGCTTTGAT
GTGCCAGGGCTGCCTCCGCTCGG
GTGCCAGGGCTGCCTCCGCTCGG
GTGCCAGGGCTGCCTCCGCTCGG
GTGCCAGGGCTGCCTCCGCTCGG
GTGCCAGGGCTGCCTCCGCTCGG
GTGCCAGGGCTGCCTCCGCTCGG
GTGCCAGGGCTGCCTCCGCTCGG
GTGCCAGGGCTGCCTCCGCTCGGC
GTGCCAGGGCTGCCTCCGCTCGGC
GTGCCAGGGCTGCCTCCGCTCGGC
GTGCCAGGGCTGCCTCCGCTCGGC
GTGCCAGGGCTGCCTCCGCTCGGC
GTGCCAGGGCTGCCTCCGCTCGGC
GTGCCAGGGCTGCCTCCGCTCGGCACAGCAATAC
GTGCCAGGGCTGCCTCCGCTCGGCC
GTGCCAGGGCTGCCTCCGCTCGGCC
GTGCCAGGGCTGCCTCCGCTCGGCCAGGGCTGCCTCCGCTCGAGGTGACAAAAGTA
GTGCCAGGGCTGCCTCCGCTCGGCCCC
GTGCCAGGGCTGCCTCCGCTCGGCCGACC
GTGCCAGGGCTGCCTCCGCTCGGCCGCC
GTGCCAGGGCTGCCTCCGCTCGGCCTT
GTGCCAGGGCTGCCTCCGCTCGGCGGCG
GTGCCAGGGCTGCCTCCGCTCGGCGT
GTGCCAGGGCTGCCTCCGCTCGGCT
GTGCCAGGGCTGCCTCCGCTCGGCT
GTGCCAGGGCTGCCTCCGCTCGGCTACCCTGATAGCACATTTTGTCCTCA
GTGCCAGGGCTGCCTCCGCTCGGCTGCAGCCGC
GTGCCAGGGCTGCCTCCGCTCGGGA
GTGCCAGGGCTGCCTCCGCTCGGGA
GTGCCAGGGCTGCCTCCGCTCGGGAGGT
GTGCCAGGGCTGCCTCCGCTCGGGC
GTGCCAGGGCTGCCTCCGCTCGGGC
GTGCCAGGGCTGCCTCCGCTCGGGCACC
GTGCCAGGGCTGCCTCCGCTCGGGCCCCTGTCATCATCATTGATGTCACTAATTTTCTTCAAAAGCTCC
GTGCCAGGGCTGCCTCCGCTCGGGG
GTGCCAGGGCTGCCTCCGCTCGGGG
GTGCCAGGGCTGCCTCCGCTCGGGGC
GTGCCAGGGCTGCCTCCGCTCGGGGCGC
GTGCCAGGGCTGCCTCCGCTCGGGGGC
GTGCCAGGGCTGCCTCCGCTCGGGGGC
GTGCCAGGGCTGCCTCCGCTCGGGGGCGAGCGGAGCCGCCGCGGTCACGGTCCTCCTCCACTTGCGGTGGCATGGCAACTGTGTTATCTT
GTGCCAGGGCTGCCTCCGCTCGGGGGT
GTGCCAGGGCTGCCTCCGCTCGGGGGTGCCTC
GTGCCAGGGCTGCCTCCGCTCGGGGT
GTGCCAGGGCTGCCTCCGCTCGGGGTACAAAT
GTGCCAGGGCTGCCTCCGCTCGGGT
GTGCCAGGGCTGCCTCCGCTCGGGT
GTGCCAGGGCTGCCTCCGCTCGGGTGTGTTACC
GTGCCAGGGCTGCCTCCGCTCGGT
GTGCCAGGGCTGCCTCCGCTCGGT
GTGCCAGGGCTGCCTCCGCTCGGT
GTGCCAGGGCTGCCTCCGCTCGGTACC
GTGCCAGGGCTGCCTCCGCTCGGTACC
GTGCCAGGGCTGCCTCCGCTCGGTACCA
GTGCCAGGGCTGCCTCCGCTCGGTACCA
GTGCCAGGGCTGCCTCCGCTCGGTACCA
GTGCCAGGGCTGCCTCCGCTCGGTAGC
GTGCCAGGGCTGCCTCCGCTCGGTC
GTGCCAGGGCTGCCTCCGCTCGGTC
GTGCCAGGGCTGCCTCCGCTCGGTCAT
GTGCCAGGGCTGCCTCCGCTCGGTCGCG
GTGCCAGGGCTGCCTCCGCTCGGTCTACAGGCTGTGCTGCACATCT
GTGCCAGGGCTGCCTCCGCTCGGTGGTCTGACTCGTCGGCCGGG
GTGCCAGGGCTGCCTCCGCTCGT
GTGCCAGGGCTGCCTCCGCTCGT
GTGCCAGGGCTGCCTCCGCTCGT
GTGCCAGGGCTGCCTCCGCTCGT
GTGCCAGGGCTGCCTCCGCTCGTACGAGG
GTGCCAGGGCTGCCTCCGCTCGTCGAT
GTGCCAGGGCTGCCTCCGCTCGTCGTC
GTGCCAGGGCTGCCTCCGCTCGTG
GTGCCAGGGCTGCCTCCGCTCGTGC
GTGCCAGGGCTGCCTCCGCTCGTGC
GTGCCAGGGCTGCCTCCGCTCGTGT
GTGCCAGGGCTGCCTCCGCTCGTTCC
GTGCCAGGGCTGCCTCCGCTCGTTTGTGTTTATTTGTTCTTTAAACAG
GTGCCAGGGCTGCCTCCGCTCT
GTGCCAGGGCTGCCTCCGCTCTACGAC
GTGCCAGGGCTGCCTCCGCTGAGGAATTA
GTGCCAGGGCTGCCTCCGCTGCCTGCCTCC
GTGCCAGGGCTGCCTCCGCTGCCTGCCTCC
GTGCCAGGGCTGCCTCCGCTGCGAC
GTGCCAGGGCTGCCTCCGCTGGCC
GTGCCAGGGCTGCCTCCGCTGGGACCCTG
GTGCCAGGGCTGCCTCCGCTGGTACA
GTGCCAGGGCTGCCTCCGCTGGTACCGGTGGGCCTACGGGTGGTAC
GTGCCAGGGCTGCCTCCGCTGTCAAGTC
GTGCCAGGGCTGCCTCCGCTTGAC
GTGCCAGGGCTGCCTCCGCTTGAC
GTGCCAGGGCTGCCTCCGG
GTGCCAGGGCTGCCTCCGG
GTGCCAGGGCTGCCTCCGGAGGGAACCTTGT
GTGCCAGGGCTGCCTCCGGC
GTGCCAGGGCTGCCTCCGGTCGGGCCAGAAGATCCGTTACGTGTT
GTGCCAGGGCTGCCTCCGT
GTGCCAGGGCTGCCTCCGT
GTGCCAGGGCTGCCTCCGTC
GTGCCAGGGCTGCCTCCGTC
GTGCCAGGGCTGCCTCCGTCG
GTGCCAGGGCTGCCTCCGTCGAC
GTGCCAGGGCTGCCTCCGTCGAC
GTGCCAGGGCTGCCTCCGTCGAGC
GTGCCAGGGCTGCCTCCGTCGAGC
GTGCCAGGGCTGCCTCCGTCGGTC
GTGCCAGGGCTGCCTCCGTCT
GTGCCAGGGCTGCCTCCGTCT
GTGCCAGGGCTGCCTCG
GTGCCAGGGCTGCCTCGAACTTAATAATGCTT
GTGCCAGGGCTGCCTCGACCCC
GTGCCAGGGCTGCCTCGACCCC
GTGCCAGGGCTGCCTCGC
GTGCCAGGGCTGCCTCGC
GTGCCAGGGCTGCCTCGCG
GTGCCAGGGCTGCCTCGCTC
GTGCCAGGGCTGCCTCGCTCG
GTGCCAGGGCTGCCTCGG
GTGCCAGGGCTGCCTCGGAC
GTGCCAGGGCTGCCTCGGC
GTGCCAGGGCTGCCTCGGCTCGAGC
GTGCCAGGGCTGCCTCGGCTCGC
GTGCCAGGGCTGCCTCGGGCTGCCTCAGC
GTGCCAGGGCTGCCTCTCCTCGAC
GTGCCAGGGCTGCCTCTGCTC
GTGCCAGGGCTGCCTCTGCTCG
GTGCCAGGGCTGCCTGAC
GTGCCAGGGCTGCCTGC
GTGCCAGGGCTGCCTGC
GTGCCAGGGCTGCCTGC
GTGCCAGGGCTGCCTGCGCTC
GTGCCAGGGCTGCCTGCGCTCAAC
GTGCCAGGGCTGCCTGCGCTCGCGTC
GTGCCAGGGCTGCCTGG
GTGCCAGGGCTGCCTGG
GTGCCAGGGCTGCCTTCGCTCG
GTGCCAGGGCTGCCTTCGCTCGACTCGTTATTCATTACGACGGGC
GTGCCAGGGCTGCTATGTCGAC
GTGCCAGGGCTGCTC
GTGCCAGGGCTGCTCAC
GTGCCAGGGCTGCTCC
GTGCCAGGGCTGCTCC
GTGCCAGGGCTGCTCCC
GTGCCAGGGCTGCTCCCCGCGAC
GTGCCAGGGCTGCTCCCG
GTGCCAGGGCTGCTCCG
GTGCCAGGGCTGCTCCGATCGAC
GTGCCAGGGCTGCTCCGC
GTGCCAGGGCTGCTCCGCTC
GTGCCAGGGCTGCTCCGCTC
GTGCCAGGGCTGCTCCGCTCG
GTGCCAGGGCTGCTCCGCTCGAGTA
GTGCCAGGGCTGCTCCGCTCGTGCT
GTGCCAGGGCTGCTCCGTCGACT
GTGCCAGGGCTGCTCCGTGTCGCA
GTGCCAGGGCTGCTTCCACCGCC
GTGCCAGGGCTGCTTCCGC
GTGCCAGGGCTGCTTCCGCTCGACC
GTGCCAGGGCTGCTTCCGCTCGACC
GTGCCAGGGCTGCTTCCGCTCGGGC
GTGCCAGGGCTGCTTCCGTCGAC
GTGCCAGGGCTGGCTCCGCTCGC
GTGCCAGGGCTGGTGACGGC
GTGCCAGGGCTGTATG
GTGCCAGGGCTGTCCGG
GTGCCAGGGCTTCCTCCGC
GTGCCAGGGG
GTGCCAGGGGACCC
GTGCCAGGGGCCTCCGCACCCACCATCAATAATGTCCATACCAAGA
GTGCCAGGGGCTGCC
GTGCCAGGGGTGCCTCCGCTCG
GTGCCAGGGTGC
GTGCCAGGGTGCCTCC
GTGCCAGGGTGCCTCC
GTGCCAGGGTGCCTCCGCG
GTGCCAGGGTGCCTCCGTCG
GTGCCAGGGTGCCTCGC
GTGCCAGGGTGCCTCGCTCGA
GTGCCAGGGTGCTCGACGCC
GTGCCAGGGTGGTACC
GTGCCAGGGTTGCCTCCGC
GTGCCAGGGTTGCCTCCGCTCG
GTGCCAGGGTTGCCTCCGCTCGAT
GTGCCAGGTC
GTGCCAGGTCC
GTGCCAGGTCC
GTGCCAGGTCCTCG
GTGCCAGGTGCTCCGCC
GTGCCAGTGCAGCCC
GTGCCAGTGCCTCCGG
GTGCCAGTGCTCCC
GTGCCATGGCTACCTCCGGCTCGAGCGGAGGCAGCCCGGTCCGCTACCGACGAAGGCAG
GTGCCC
GTGCCCAGGCTGCCTCCGCTC
GTGCCCGGGCTAC
GTGCCCGGGCTGCCTACC
GTGCCCGGGCTGCCTACC
GTGCCCGGGCTGCCTCCGC
GTGCCCGGGCTGCCTCCGCACGGACCGT
GTGCCCGGGCTGCCTCCGCTCCCC
GTGCCCGGGCTGCCTCCGCTCGAC
GTGCCCGGGCTGCCTCCGCTCGGT
GTGCCCGGGCTGCTCC
GTGCCCGGGCTGCTCCGCTCGATTTTGGCTTCACCGGTAACGTTATCACCTTCCTTGGCGGCCAAAGCCCC
GTGCCGAGGCTGCCTCCGCTCGCAT
GTGCCGAGGGCTGCCTCCG
GTGCCGG
GTGCCGGAGC
GTGCCGGGCTGCCTC
GTGCCGGGCTGCCTCCGCTCC
GTGCCGGGCTGCCTCCGCTCGCCACCCCAC
GTGCCGGGCTGCCTCCGCTCGCCACCCCAC
GTGCCGGGCTGCCTCCGCTCGG
GTGCCGGGCTGCCTCCGCTCGG
GTGCCGGGCTGCCTCCGGAC
GTGCCGGGCTGCTCCGTGCC
GTGCCGGGGC
GTGCCGGGGCTACTTCCGCTCGACTA
GTGCCGGGGCTGCCTCCCCTC
GTGCCGGGGCTGCCTCGCTCGC
GTGCCTGTGCCTTG
GTGCGCTGCCTC
GTGCTAGGGCTGCCTAT
GTGCTAGGGCTGCCTCCGCTCG
GTGCTAGGGCTGCCTCCGTTGGC
GTGCTAGGGCTGCCTCCGTTGGC
GTGG
GTGGCAGGGCTGCCTCCGC
GTGGCAGGGCTGCCTCCGCTCG
GTGGCAGGGCTGCCTCCGCTCGACCT
GTGGCCAGGGCTGCCCCCAGGCCTAGCAATAACGAACGCA
GTGGCCAGGGCTGCCTCCGCTCGCC
GTGGCCAGGGCTGCCTCCGCTCGCC
GTGGGTCGCACCCCGTCCTCGCGCGTCATGCCCGGCGT
GTGGTACCGGAGGGCCTACGGGTGTACCA
GTGGTGACGTAGCTACGGGTGTTACCA
GTGTA
GTGTC
GTGTCAG
GTGTCAGGGC
GTGTCAGGGCTGCCTCCGC
GTGTCAGGGCTGCCTCCGCTCG
GTGTCAGGGCTGCCTCCGCTCGCCC
GTGTCAGGGCTGCCTCCGGGGG
TCCCAAATACTGGA
TGG

## Sheet: tel1
Supplementary Table 8. MIB sequence of tel1∆
A
A
A
AAA
ACG
ACGTGCCAGGGC
ACT
ACTGATTTTTTTTGGCAGTCTATAAGCCACTA
AGAAC
AGAAC
AGAGGAGTGGAGAA
AGCTCCTGACCGCCGCCGACGC
AGTGCCAGGGC
ATACT
ATC
ATCTGCTGAC
ATGACAGGGCTGCCCCCCGTTACTTCCT
ATGC
ATGCAGGGC
ATGCAGGGTTGCCTCCGCTCGGGGACGTGTGCCAGGGCTGCCTCCGCTCGAC
ATGCCAAGGCTGCCTCCGCTCG
ATGCCAGG
ATGCCAGGAC
ATGCCAGGCCCC
ATGCCAGGCCCC
ATGCCAGGCCGC
ATGCCAGGGACTACC
ATGCCAGGGC
ATGCCAGGGC
ATGCCAGGGC
ATGCCAGGGCTGC
ATGCCAGGGCTGC
ATGCCAGGGCTGCC
ATGCCAGGGCTGCCCTCCGCTCGAGCGCC
ATGCCAGGGCTGCCTCC
ATGCCAGGGCTGCCTCC
ATGCCAGGGCTGCCTCCG
ATGCCAGGGCTGCCTCCGCTC
ATGCCAGGGCTGCCTCCGCTC
ATGCCAGGGCTGCCTCCGCTC
ATGCCAGGGCTGCCTCCGCTCGACC
ATGCCAGGGCTGCCTCCGCTCGACC
ATGCCAGGGCTGCCTCCGCTCGCT
ATGCCAGGGCTGCCTCCGGAC
ATGCCAGGGCTGCGCC
ATGCCAGGGTC
ATGGTAC
ATGGTAC
C
CACCCTAC
CAGACCGCGACGGCGCAGATCAGCCAGATCATCGCGAACGTGTCCTCCAGCCA
CATAATCAGCACCATAAGAACCTGAAGTTGCAAATCATCGCTA
CC
CCACGAGACGTCCAC
CCACGAGACGTCCAC
CCACTTCAACGTGTGGATAGTAGACAG
CCCGCGGCCCGGGCGCATGCGCACCGACTCCAGCCGGTGCTCCAGCGTGACCTTCTCGTTCCCCGTCAGTAGTGGGTCGAGGTCACC
CCGACTTCCTCTTCGACGACGAGCGCGCCATGGTGCGCATCGACATGTCCGA
CGACCCGGCGCGTCGGC
CGACTCGCCGCCGCCGGTCTGGCTCCAGCTCCGCCATCGG
CGC
CGGAGCACGACGCGTTCCTCTCCGTCCGGATCGGTCTCGGCTCCGCGCCCGCACGCACGCAAC
CGGAGCGACGCGCTGCGGCGTCACCAGCGGGTCGTCGGGCTGGC
CGGCGCTCGCGGCGTCGCTGGTCGCGGGGG
CTGAATGTGCCTGAATAGATGATAATGGTGGATAGACAGTTCACCCT
CTGCCAAGGGCC
CTGGGTGCTCGTGAGGTTCCG
CTTGCTCTGCGCCGCCGGCGCGCTGCCCGGCCTGGTCGTCGCCGCGGCGGTGACGGA
CTTGCTCTGCGCCGCCGGCGCGCTGCCCGGCCTGGTCGTCGCCGCGGCGGTGACGGA
G
G
G
G
G
G
G
G
G
G
G
G
G
GA
GAACATGGTCTCTTCTCTTGAATCTTTTACCG
GAC
GAC
GAC
GAC
GACCAGGGCTGCCTCCGCTCG
GACCGC
GACTAATATATTCGTCCAATG
GACTGGGTGAACAACTACTATGTCGACGTCGGAGGCGCCGCTGATGCA
GAGACCCGAC
GAGC
GAGCTACTACCATCTCTACTTCGGTGCTGTTGAATATG
GAGGCAGCCCTGGCAC
GAGGCGGC
GAGGGCTATGATTTAGCAAACAC
GAGTCAAACC
GAGTCAGGGCTGCC
GAGTCATCACACTGTACC
GC
GC
GCACCGGGGCTGCCTCCGCTCGTGCAGGGCTGCCTCCGCTCGCACT
GCAT
GCATGATGAAATAGCTGCCACC
GCC
GCC
GCCGGTGGACG
GCCTAGTAAAGTAAGAAGGTGCACTTTTCGGTAAGTGATGT
GCCTGTAAAGTAAGAAGGTGCACTTTTCGGTAAGTGATGT
GCGAACGCGCCGAACCAGACGGGCCGGCTCGCCCACCAGTCGGCGCCGCCCACGGCGGGGGAGCTCCTGCCCGATCACCACGAGGACGACCCCGA
GCGCCAGGCTGCCTCCGCT
GCGCCAGGCTGCCTCCGCT
GCGCCAGGCTGCCTCCGCTCGGGGGCC
GCGCCAGGGC
GCGCCAGGGC
GCGCCAGGGC
GCGCCAGGGCACCACTTGCTGAGTAGACCGTCTAGGCGCACCGTGAACATCGGCGGT
GCGCCAGGGCTGCC
GCGCCAGGGCTGCCTCCACTCGAGC
GCGCCAGGGCTGCCTCCGCT
GCGCCAGGGCTGCCTCCGCT
GCGCCAGGGCTGCCTCCGCTC
GCGCCAGGGCTGCCTCCGCTCG
GCGCCATGCTGCCTCCGCTCGCCGGGGTC
GCGCCCC
GCGCG
GCT
GCTGGCCAGGCTGCCTCC
GGACGCGCAGTTCCCCGTCGCGCCGTTCGAGGCGGCCGGGT
GGACGTGTGCCAGGGCTACC
GGAG
GGAG
GGAGCGTCACAGCCGACGCGGCCCGGGTGCGCAGGGGACTCACCGCAAGGGTTCACTGGAAGGACGCCG
GGAGGCAGCCCTGGC
GGATCGTGCGCGAGCTCTCGACCGAGGCGCGCCAGCCGATGCCGCGCCT
GGC
GGCAGGGC
GGCCAGCTCCTCCGGCC
GGCCAGGC
GGCCAGGGCC
GGCCAGGGCTCCCC
GGCCAGGGCTGCCTATCGAGC
GGCCAGGGCTGCCTCCGCTCGACGGAGC
GGCCAGGGCTGCTCCGGCGGTTAC
GGCCGGGGCTGCCTCCGCTCGCTGGAGGTAGGCGATGTCGACGTGGCCGGGTGCCAGGGCTGCCTCCGCTCGGT
GGCCGGGGCTGCCTCCGCTCGCTGGAGGTAGGCGATGTCGACGTGGCCGGGTGCCAGGGCTGCCTCCGCTCGGT
GGCCTCAACGGGTTCCGCTCGTTCTTCG
GGCGACGACGACTTCCTCGACTCCTGCTTCCATTAGTAT
GGCT
GGCT
GGCT
GGCTA
GGGCCAGGGGGT
GGGCGGAGGCAGCCCTCAAAGATGTCTTTTAGTGACATGTTCGAGTTTGAAGTCACCAGCTGTAGGGGT
GGGGC
GGGGTCAC
GGGT
GGTCGCTCGACAAC
GGTCGTCGAAGCTGCGCTCGCTC
GGTGCCAGGCTGCCTCCGCTCGCT
GGTGCCAGGG
GGTGCCAGGGCTGC
GT
GT
GT
GT
GT
GT
GT
GT
GT
GTA
GTA
GTA
GTA
GTA
GTA
GTACCAGGCTGCCTCCGCTC
GTACCAGGGC
GTACCAGGGCTGCCTCCGCTC
GTACCCGTCGGGTGCGGGCCTGCACGTGGGACACCCCCTCGG
GTAGGGCTGCCTCCGCTCA
GTAGTTTAGCATTTTGTTTGTC
GTAT
GTATGG
GTATGGGACC
GTATGGTTATTTTGCC
GTCAGGGTCCGGAGCTTCAAAGACGGGC
GTCCAAGGCAGCCCTGGCAC
GTCCAAGGCAGCCCTTGC
GTCCAGGGC
GTCCAGGGCAGCC
GTCCAGGGCAGCC
GTCCAGGGCTGC
GTCCAGGGCTGC
GTCCAGGGCTGCCTCAGT
GTCCAGGGCTGCCTCCG
GTCCAGGGCTGCCTCCGCTCGACCGGT
GTCCAGGGCTGCCTCCGCTCGGCACAC
GTCCAGGGCTGCCTCCGTCGACCTCAGCAACAATTTGACCCCACTGCTCAATTGAATTCTTTGATGAATATGCTTA
GTCCAGGGCTGTGTCGAC
GTCCAGGTGACCCC
GTCCC
GTCCCAGGGCTGCCTCCGCTCGGCTGATCTTAT
GTCCCGGCC
GTCGCCAGGCTGCCTCTGC
GTCTCC
GTG
GTG
GTG
GTG
GTG
GTG
GTG
GTG
GTG
GTG
GTG
GTG
GTGA
GTGAC
GTGAC
GTGACAGGGCTGCCTCCGCTCGAC
GTGACAGGGCTGCCTCCGCTCGACCTCAC
GTGACAGGGCTGCCTCCGCTCGAGGTCCAGCC
GTGACAGGGCTGCCTCCGCTCGCCC
GTGACAGGGCTGCCTCCGCTCGG
GTGACAGGGCTGCCTCGCTGCAG
GTGACT
GTGAGC
GTGAGC
GTGAGCAGGGCTGCCTGCCC
GTGAGCTTATTATAT
GTGAGCTTATTATAT
GTGAGGCCAC
GTGAGGCCAC
GTGAGGGTTGCCTACGCTCGC
GTGC
GTGC
GTGC
GTGC
GTGC
GTGC
GTGC
GTGC
GTGC
GTGC
GTGC
GTGC
GTGC
GTGC
GTGC
GTGC
GTGC
GTGC
GTGC
GTGC
GTGC
GTGC
GTGC
GTGC
GTGC
GTGC
GTGC
GTGC
GTGC
GTGC
GTGC
GTGC
GTGC
GTGC
GTGC
GTGC
GTGC
GTGC
GTGC
GTGC
GTGC
GTGC
GTGC
GTGC
GTGC
GTGCA
GTGCA
GTGCA
GTGCAAGGGCTGCCTCCGCTCGAC
GTGCACAGGGC
GTGCAGAGCTGCCTCC
GTGCAGCC
GTGCAGGAGGGCTGCCTCCGCTCGGC
GTGCAGGC
GTGCAGGC
GTGCAGGCCCACTTTGTCGCAGCTAGTGTCGTTCCCGAAT
GTGCAGGCTGCCTCCGCTCG
GTGCAGGGC
GTGCAGGGC
GTGCAGGGC
GTGCAGGGC
GTGCAGGGC
GTGCAGGGC
GTGCAGGGC
GTGCAGGGC
GTGCAGGGC
GTGCAGGGC
GTGCAGGGC
GTGCAGGGC
GTGCAGGGC
GTGCAGGGC
GTGCAGGGC
GTGCAGGGC
GTGCAGGGC
GTGCAGGGC
GTGCAGGGC
GTGCAGGGC
GTGCAGGGC
GTGCAGGGCAC
GTGCAGGGCACATC
GTGCAGGGCAG
GTGCAGGGCCTC
GTGCAGGGCTGC
GTGCAGGGCTGCC
GTGCAGGGCTGCCT
GTGCAGGGCTGCCTAC
GTGCAGGGCTGCCTCCACCCGCCTTTTCACACTGTCTAATTCTTCTTTTCCATCGTTTACGGGTCTGCT
GTGCAGGGCTGCCTCCGCTCGACC
GTGCAGGGCTGCCTCCGCTCGC
GTGCAGGGCTGCCTCCGCTCGC
GTGCAGGGCTGCCTCCGCTCGCGTCGAGCGGAGCAGCCCTGGCACACGTCC
GTGCAGGGCTGCCTCCGCTCGGTTACCTC
GTGCAGGGCTGCCTCGCTCGACT
GTGCAGGGGGG
GTGCAGGGTAGGGTACC
GTGCAGGGTGCAA
GTGCAGGGTTGCCTCCGCTCGGGGACGTGTGCCAGGGCTGCCTCCGCTCGAC
GTGCAGGGTTGCCTCCGCTCGGGGACGTGTGCCAGGGCTGCCTCCGCTCGAC
GTGCAGGGTTGCCTCCGCTCGGGGACGTGTGCCAGGGCTGCCTCCGCTCGAC
GTGCAGGTCACTT
GTGCAGTAGT
GTGCAT
GTGCC
GTGCC
GTGCC
GTGCC
GTGCC
GTGCC
GTGCC
GTGCC
GTGCC
GTGCC
GTGCC
GTGCC
GTGCC
GTGCC
GTGCC
GTGCC
GTGCC
GTGCC
GTGCC
GTGCC
GTGCC
GTGCC
GTGCC
GTGCC
GTGCC
GTGCC
GTGCC
GTGCC
GTGCC
GTGCC
GTGCC
GTGCCA
GTGCCA
GTGCCA
GTGCCA
GTGCCA
GTGCCA
GTGCCA
GTGCCA
GTGCCA
GTGCCA
GTGCCA
GTGCCA
GTGCCA
GTGCCA
GTGCCA
GTGCCA
GTGCCA
GTGCCA
GTGCCA
GTGCCA
GTGCCA
GTGCCAACTTTCTACACCA
GTGCCAAGCCTC
GTGCCAAGCT
GTGCCAAGCTGCCTCCGCTCGATCCAC
GTGCCAAGCTGCCTCCGCTCGC
GTGCCAAGG
GTGCCAAGGC
GTGCCAAGGC
GTGCCAAGGC
GTGCCAAGGCTGC
GTGCCAAGGCTGC
GTGCCAAGGCTGCCTCCG
GTGCCAAGGCTGCCTCCGCTC
GTGCCAAGGCTGCCTCCGCTCG
GTGCCAAGGCTGCCTCCGCTCG
GTGCCAAGGCTGCCTCCGCTCGAC
GTGCCAAGGCTGCCTCCGCTCGATT
GTGCCAAGGCTGCCTCCGCTCGTCGGCG
GTGCCAAGGGC
GTGCCAAGGGCTGCCTCCGCTCGAC
GTGCCACATGGCCT
GTGCCACC
GTGCCACCGA
GTGCCACGGCTGCCTCCGCTCTAC
GTGCCACGGCTGCCTCCGCTCTAC
GTGCCACTC
GTGCCAG
GTGCCAG
GTGCCAG
GTGCCAG
GTGCCAG
GTGCCAG
GTGCCAG
GTGCCAG
GTGCCAG
GTGCCAG
GTGCCAG
GTGCCAG
GTGCCAGAACTGCC
GTGCCAGAACTGCC
GTGCCAGACT
GTGCCAGACTGCCTCCGTCGAC
GTGCCAGAGC
GTGCCAGAGCCCTGGATA
GTGCCAGAGCTGC
GTGCCAGAGCTGCC
GTGCCAGAGCTGCCGCTCAC
GTGCCAGAGCTGCCTCCG
GTGCCAGAGCTGCCTCCGCTC
GTGCCAGAGCTGCCTCCGCTCACGGT
GTGCCAGAGCTGCCTCCGCTCG
GTGCCAGAGCTGCCTCCGCTCG
GTGCCAGAGCTGCCTCCGCTCGA
GTGCCAGAGCTGCCTCCGCTCGAGC
GTGCCAGAGCTGCCTCCGCTCGATCACCCATCTTGAATAATAGTATCATTGTGTGAACCAAGTGGAAA
GTGCCAGAGCTGCCTCCGCTCGCC
GTGCCAGAGCTGCCTCCGCTCGCTTCGATTCCCCC
GTGCCAGAGCTGCCTCCGCTCGGC
GTGCCAGAGCTGCCTCCGCTCGTGCC
GTGCCAGAGCTGCTCCG
GTGCCAGAGCTGGCTCAGCTGCGCCCTGGCACAGTCCCT
GTGCCAGAGGCTGCCTCCGCTCG
GTGCCAGAGGCTGCCTCCGCTCG
GTGCCAGAGGCTGCCTCCGCTCGACGC
GTGCCAGC
GTGCCAGC
GTGCCAGCC
GTGCCAGCC
GTGCCAGCC
GTGCCAGCGAGGGCTGCCTCCGCTCCCC
GTGCCAGCGCTACCTCCGAATG
GTGCCAGCGCTACCTCCGAATG
GTGCCAGCGCTGCC
GTGCCAGCTGACAGCTGAAACA
GTGCCAGCTGCCGCA
GTGCCAGCTGCCTCCGCTCGAC
GTGCCAGCTGCCTCCGCTCGAGTTC
GTGCCAGCTGT
GTGCCAGG
GTGCCAGG
GTGCCAGG
GTGCCAGG
GTGCCAGG
GTGCCAGG
GTGCCAGG
GTGCCAGG
GTGCCAGG
GTGCCAGG
GTGCCAGG
GTGCCAGG
GTGCCAGGAC
GTGCCAGGAC
GTGCCAGGAC
GTGCCAGGAC
GTGCCAGGACC
GTGCCAGGACTAC
GTGCCAGGACTGC
GTGCCAGGACTGC
GTGCCAGGACTGCC
GTGCCAGGACTGCCTCC
GTGCCAGGACTGCCTCC
GTGCCAGGACTGCCTCCGCTC
GTGCCAGGACTGCCTCCGCTCACTG
GTGCCAGGACTGCCTCCGCTCAGC
GTGCCAGGACTGCCTCCGCTCG
GTGCCAGGACTGCCTCCGCTCG
GTGCCAGGACTGCCTCCGCTCGA
GTGCCAGGACTGCCTCCGCTCGACC
GTGCCAGGACTGCCTCCGCTCGAGC
GTGCCAGGACTGCCTCCGCTCGATACCTCGAGGCAGCC
GTGCCAGGACTGCCTCCGCTCGATTGAAGTAACATACTACC
GTGCCAGGACTGCCTCCGCTCGCCGAC
GTGCCAGGACTGCCTCCGCTCGGGT
GTGCCAGGACTGCCTCCGCTCGGTTTTGATACCC
GTGCCAGGACTGCCTCCGCTCGTGC
GTGCCAGGACTGCCTCCGCTGACGAGAG
GTGCCAGGACTGCCTCCGTCG
GTGCCAGGACTGCCTCCGTCGGGGGGT
GTGCCAGGACTGCTCCGC
GTGCCAGGACTGCTCCGCACGAC
GTGCCAGGACTGGCCTCCGCTCG
GTGCCAGGATTGCCTC
GTGCCAGGC
GTGCCAGGC
GTGCCAGGC
GTGCCAGGC
GTGCCAGGC
GTGCCAGGC
GTGCCAGGC
GTGCCAGGC
GTGCCAGGC
GTGCCAGGC
GTGCCAGGC
GTGCCAGGC
GTGCCAGGC
GTGCCAGGC
GTGCCAGGC
GTGCCAGGC
GTGCCAGGC
GTGCCAGGC
GTGCCAGGC
GTGCCAGGC
GTGCCAGGC
GTGCCAGGC
GTGCCAGGC
GTGCCAGGC
GTGCCAGGC
GTGCCAGGC
GTGCCAGGC
GTGCCAGGC
GTGCCAGGC
GTGCCAGGC
GTGCCAGGC
GTGCCAGGC
GTGCCAGGC
GTGCCAGGC
GTGCCAGGC
GTGCCAGGC
GTGCCAGGC
GTGCCAGGC
GTGCCAGGC
GTGCCAGGC
GTGCCAGGC
GTGCCAGGC
GTGCCAGGC
GTGCCAGGC
GTGCCAGGC
GTGCCAGGC
GTGCCAGGC
GTGCCAGGC
GTGCCAGGC
GTGCCAGGC
GTGCCAGGC
GTGCCAGGC
GTGCCAGGC
GTGCCAGGC
GTGCCAGGC
GTGCCAGGCAGCCTCCGCTCGGGGGGG
GTGCCAGGCAGTGATACTTTCATATCATACGGCTCTCCA
GTGCCAGGCAGTGTA
GTGCCAGGCAGTGTA
GTGCCAGGCAT
GTGCCAGGCC
GTGCCAGGCC
GTGCCAGGCCGCCTCCGCTCGCGCTGTAGCTCCTGCTCCACCATGGCGAGGCAGCCTGC
GTGCCAGGCCTACCCC
GTGCCAGGCCTGC
GTGCCAGGCCTGCCCCCGC
GTGCCAGGCCTGCCTCCGCTC
GTGCCAGGCCTGCCTCCGCTC
GTGCCAGGCGGCCTCCGC
GTGCCAGGCT
GTGCCAGGCT
GTGCCAGGCTACCTCCGCTCA
GTGCCAGGCTACCTCCGCTCGA
GTGCCAGGCTAGCCTCCGCTCGAGTTCAAAAGCAACTACTAACT
GTGCCAGGCTCC
GTGCCAGGCTCC
GTGCCAGGCTCC
GTGCCAGGCTCCTCTGC
GTGCCAGGCTCGGC
GTGCCAGGCTG
GTGCCAGGCTG
GTGCCAGGCTG
GTGCCAGGCTG
GTGCCAGGCTGACCCGCC
GTGCCAGGCTGC
GTGCCAGGCTGC
GTGCCAGGCTGC
GTGCCAGGCTGC
GTGCCAGGCTGC
GTGCCAGGCTGCACCCCTTTCAGACC
GTGCCAGGCTGCC
GTGCCAGGCTGCC
GTGCCAGGCTGCC
GTGCCAGGCTGCC
GTGCCAGGCTGCC
GTGCCAGGCTGCC
GTGCCAGGCTGCC
GTGCCAGGCTGCC
GTGCCAGGCTGCC
GTGCCAGGCTGCCACCGACGCC
GTGCCAGGCTGCCACCGCTCGATAAGTG
GTGCCAGGCTGCCACCGCTCGATAAGTG
GTGCCAGGCTGCCC
GTGCCAGGCTGCCGCCGCTGA
GTGCCAGGCTGCCT
GTGCCAGGCTGCCT
GTGCCAGGCTGCCT
GTGCCAGGCTGCCT
GTGCCAGGCTGCCTAC
GTGCCAGGCTGCCTACGCTCGAC
GTGCCAGGCTGCCTC
GTGCCAGGCTGCCTC
GTGCCAGGCTGCCTC
GTGCCAGGCTGCCTCA
GTGCCAGGCTGCCTCACC
GTGCCAGGCTGCCTCACCAC
GTGCCAGGCTGCCTCAGCCCT
GTGCCAGGCTGCCTCAGCTCGAAT
GTGCCAGGCTGCCTCC
GTGCCAGGCTGCCTCC
GTGCCAGGCTGCCTCC
GTGCCAGGCTGCCTCC
GTGCCAGGCTGCCTCC
GTGCCAGGCTGCCTCC
GTGCCAGGCTGCCTCC
GTGCCAGGCTGCCTCCA
GTGCCAGGCTGCCTCCACC
GTGCCAGGCTGCCTCCAGCCT
GTGCCAGGCTGCCTCCG
GTGCCAGGCTGCCTCCG
GTGCCAGGCTGCCTCCGC
GTGCCAGGCTGCCTCCGC
GTGCCAGGCTGCCTCCGC
GTGCCAGGCTGCCTCCGC
GTGCCAGGCTGCCTCCGC
GTGCCAGGCTGCCTCCGC
GTGCCAGGCTGCCTCCGC
GTGCCAGGCTGCCTCCGC
GTGCCAGGCTGCCTCCGC
GTGCCAGGCTGCCTCCGC
GTGCCAGGCTGCCTCCGC
GTGCCAGGCTGCCTCCGC
GTGCCAGGCTGCCTCCGC
GTGCCAGGCTGCCTCCGC
GTGCCAGGCTGCCTCCGC
GTGCCAGGCTGCCTCCGC
GTGCCAGGCTGCCTCCGCAGCCC
GTGCCAGGCTGCCTCCGCCAC
GTGCCAGGCTGCCTCCGCCACTCCAAT
GTGCCAGGCTGCCTCCGCCC
GTGCCAGGCTGCCTCCGCGCGA
GTGCCAGGCTGCCTCCGCT
GTGCCAGGCTGCCTCCGCT
GTGCCAGGCTGCCTCCGCTACCTGCTCCA
GTGCCAGGCTGCCTCCGCTACCTGCTCCA
GTGCCAGGCTGCCTCCGCTC
GTGCCAGGCTGCCTCCGCTC
GTGCCAGGCTGCCTCCGCTC
GTGCCAGGCTGCCTCCGCTC
GTGCCAGGCTGCCTCCGCTC
GTGCCAGGCTGCCTCCGCTC
GTGCCAGGCTGCCTCCGCTC
GTGCCAGGCTGCCTCCGCTC
GTGCCAGGCTGCCTCCGCTC
GTGCCAGGCTGCCTCCGCTC
GTGCCAGGCTGCCTCCGCTC
GTGCCAGGCTGCCTCCGCTC
GTGCCAGGCTGCCTCCGCTC
GTGCCAGGCTGCCTCCGCTC
GTGCCAGGCTGCCTCCGCTC
GTGCCAGGCTGCCTCCGCTC
GTGCCAGGCTGCCTCCGCTC
GTGCCAGGCTGCCTCCGCTC
GTGCCAGGCTGCCTCCGCTC
GTGCCAGGCTGCCTCCGCTC
GTGCCAGGCTGCCTCCGCTC
GTGCCAGGCTGCCTCCGCTC
GTGCCAGGCTGCCTCCGCTC
GTGCCAGGCTGCCTCCGCTC
GTGCCAGGCTGCCTCCGCTC
GTGCCAGGCTGCCTCCGCTC
GTGCCAGGCTGCCTCCGCTC
GTGCCAGGCTGCCTCCGCTC
GTGCCAGGCTGCCTCCGCTC
GTGCCAGGCTGCCTCCGCTC
GTGCCAGGCTGCCTCCGCTC
GTGCCAGGCTGCCTCCGCTC
GTGCCAGGCTGCCTCCGCTC
GTGCCAGGCTGCCTCCGCTC
GTGCCAGGCTGCCTCCGCTC
GTGCCAGGCTGCCTCCGCTC
GTGCCAGGCTGCCTCCGCTCAAATAC
GTGCCAGGCTGCCTCCGCTCAAGGTTACTC
GTGCCAGGCTGCCTCCGCTCAC
GTGCCAGGCTGCCTCCGCTCC
GTGCCAGGCTGCCTCCGCTCC
GTGCCAGGCTGCCTCCGCTCC
GTGCCAGGCTGCCTCCGCTCC
GTGCCAGGCTGCCTCCGCTCC
GTGCCAGGCTGCCTCCGCTCC
GTGCCAGGCTGCCTCCGCTCC
GTGCCAGGCTGCCTCCGCTCC
GTGCCAGGCTGCCTCCGCTCC
GTGCCAGGCTGCCTCCGCTCC
GTGCCAGGCTGCCTCCGCTCC
GTGCCAGGCTGCCTCCGCTCCAC
GTGCCAGGCTGCCTCCGCTCCGAC
GTGCCAGGCTGCCTCCGCTCCGC
GTGCCAGGCTGCCTCCGCTCG
GTGCCAGGCTGCCTCCGCTCG
GTGCCAGGCTGCCTCCGCTCG
GTGCCAGGCTGCCTCCGCTCG
GTGCCAGGCTGCCTCCGCTCG
GTGCCAGGCTGCCTCCGCTCG
GTGCCAGGCTGCCTCCGCTCG
GTGCCAGGCTGCCTCCGCTCG
GTGCCAGGCTGCCTCCGCTCG
GTGCCAGGCTGCCTCCGCTCG
GTGCCAGGCTGCCTCCGCTCG
GTGCCAGGCTGCCTCCGCTCG
GTGCCAGGCTGCCTCCGCTCG
GTGCCAGGCTGCCTCCGCTCG
GTGCCAGGCTGCCTCCGCTCG
GTGCCAGGCTGCCTCCGCTCG
GTGCCAGGCTGCCTCCGCTCG
GTGCCAGGCTGCCTCCGCTCGAAC
GTGCCAGGCTGCCTCCGCTCGAC
GTGCCAGGCTGCCTCCGCTCGAC
GTGCCAGGCTGCCTCCGCTCGAC
GTGCCAGGCTGCCTCCGCTCGAC
GTGCCAGGCTGCCTCCGCTCGAC
GTGCCAGGCTGCCTCCGCTCGAC
GTGCCAGGCTGCCTCCGCTCGAC
GTGCCAGGCTGCCTCCGCTCGAC
GTGCCAGGCTGCCTCCGCTCGAC
GTGCCAGGCTGCCTCCGCTCGAC
GTGCCAGGCTGCCTCCGCTCGACA
GTGCCAGGCTGCCTCCGCTCGACAC
GTGCCAGGCTGCCTCCGCTCGACC
GTGCCAGGCTGCCTCCGCTCGACC
GTGCCAGGCTGCCTCCGCTCGACC
GTGCCAGGCTGCCTCCGCTCGACCAC
GTGCCAGGCTGCCTCCGCTCGACCC
GTGCCAGGCTGCCTCCGCTCGACCC
GTGCCAGGCTGCCTCCGCTCGACCCGAGCGGAGGCAGCCCTCGC
GTGCCAGGCTGCCTCCGCTCGACGGC
GTGCCAGGCTGCCTCCGCTCGACGGCAGCCCTGGC
GTGCCAGGCTGCCTCCGCTCGACGGG
GTGCCAGGCTGCCTCCGCTCGACTCGTTACCAGG
GTGCCAGGCTGCCTCCGCTCGAGAGGTGCCTCCGCTCACAGA
GTGCCAGGCTGCCTCCGCTCGAGC
GTGCCAGGCTGCCTCCGCTCGAGC
GTGCCAGGCTGCCTCCGCTCGAGG
GTGCCAGGCTGCCTCCGCTCGAGTAGCTGTCGTGCCGAGCAGAGGCA
GTGCCAGGCTGCCTCCGCTCGAGTCTGATCACGCTAACGTAAGTCCGCGTTCGGGGTCACACC
GTGCCAGGCTGCCTCCGCTCGAT
GTGCCAGGCTGCCTCCGCTCGATAGTTACC
GTGCCAGGCTGCCTCCGCTCGATCCCC
GTGCCAGGCTGCCTCCGCTCGATCGATAAACTACGCCGCTGTTCGCTTT
GTGCCAGGCTGCCTCCGCTCGC
GTGCCAGGCTGCCTCCGCTCGC
GTGCCAGGCTGCCTCCGCTCGC
GTGCCAGGCTGCCTCCGCTCGC
GTGCCAGGCTGCCTCCGCTCGCA
GTGCCAGGCTGCCTCCGCTCGCC
GTGCCAGGCTGCCTCCGCTCGCCACGTGA
GTGCCAGGCTGCCTCCGCTCGCCC
GTGCCAGGCTGCCTCCGCTCGCCC
GTGCCAGGCTGCCTCCGCTCGCCCAACCTACA
GTGCCAGGCTGCCTCCGCTCGCCCCCCTAC
GTGCCAGGCTGCCTCCGCTCGCCCTAAAATGCTGTTCCATAAACGTAGGAGATACTCCAGATCATACCCAGGATAAGAAGCATGGCCT
GTGCCAGGCTGCCTCCGCTCGCCTATA
GTGCCAGGCTGCCTCCGCTCGCGCC
GTGCCAGGCTGCCTCCGCTCGCGGGGTAC
GTGCCAGGCTGCCTCCGCTCGGC
GTGCCAGGCTGCCTCCGCTCGGC
GTGCCAGGCTGCCTCCGCTCGGCC
GTGCCAGGCTGCCTCCGCTCGGCT
GTGCCAGGCTGCCTCCGCTCGGCTGCC
GTGCCAGGCTGCCTCCGCTCGGGACGTGTGCCAGGGCTGCCTCCGCTCAGGAGTGACTCG
GTGCCAGGCTGCCTCCGCTCGGGC
GTGCCAGGCTGCCTCCGCTCGGGC
GTGCCAGGCTGCCTCCGCTCGGGC
GTGCCAGGCTGCCTCCGCTCGGGC
GTGCCAGGCTGCCTCCGCTCGGGCTACCTTCCATCCCCTGC
GTGCCAGGCTGCCTCCGCTCGGGG
GTGCCAGGCTGCCTCCGCTCGGGGGC
GTGCCAGGCTGCCTCCGCTCGGGT
GTGCCAGGCTGCCTCCGCTCGGGTC
GTGCCAGGCTGCCTCCGCTCGGTA
GTGCCAGGCTGCCTCCGCTCGGTAG
GTGCCAGGCTGCCTCCGCTCGGTAGGTA
GTGCCAGGCTGCCTCCGCTCGGTC
GTGCCAGGCTGCCTCCGCTCGTCCGG
GTGCCAGGCTGCCTCCGCTCGTCGTTACCTACTATGTAAGAAA
GTGCCAGGCTGCCTCCGCTCGTGCCTATAAGGTTACACCCTTCAATTTATACTCAGGTTTTTAACCCCGACGGAGGCAGCCCT
GTGCCAGGCTGCCTCCGCTCGTGGGCTGCCTA
GTGCCAGGCTGCCTCCGCTCGTGGGGGC
GTGCCAGGCTGCCTCCGCTCGTGGTCC
GTGCCAGGCTGCCTCCGCTG
GTGCCAGGCTGCCTCCGCTGC
GTGCCAGGCTGCCTCCGCTGTCGTCGC
GTGCCAGGCTGCCTCCGGGGGGCTGGCCAGGAACGATGG
GTGCCAGGCTGCCTCCGTCG
GTGCCAGGCTGCCTCGCTC
GTGCCAGGCTGCCTCGCTC
GTGCCAGGCTGCCTCGCTCG
GTGCCAGGCTGCCTCGG
GTGCCAGGCTGCCTCGT
GTGCCAGGCTGCCTCTGCTCTACC
GTGCCAGGCTGCCTGAG
GTGCCAGGCTGCCTGCTGAC
GTGCCAGGCTGCGC
GTGCCAGGCTGCTC
GTGCCAGGCTGCTCACGTCCACAGATAAGCTTCGACCGAGGCAGCCCTGGCAC
GTGCCAGGCTGCTCACGTCCACAGATAAGCTTCGACCGAGGCAGCCCTGGCAC
GTGCCAGGCTGCTCCGCTC
GTGCCAGGCTGCTG
GTGCCAGGCTGCTGTCGC
GTGCCAGGCTGGC
GTGCCAGGCTGGCTCCGCTCGA
GTGCCAGGCTGTAGGTAAACGAGTGCAGAC
GTGCCAGGCTGTCTCC
GTGCCAGGCTGTCTCCGC
GTGCCAGGCTGTCTCCGC
GTGCCAGGCTGTCTCCGCTC
GTGCCAGGCTTAGCGGC
GTGCCAGGCTTCTGAC
GTGCCAGGG
GTGCCAGGG
GTGCCAGGG
GTGCCAGGG
GTGCCAGGG
GTGCCAGGG
GTGCCAGGG
GTGCCAGGG
GTGCCAGGG
GTGCCAGGG
GTGCCAGGG
GTGCCAGGG
GTGCCAGGG
GTGCCAGGG
GTGCCAGGG
GTGCCAGGG
GTGCCAGGG
GTGCCAGGG
GTGCCAGGG
GTGCCAGGG
GTGCCAGGG
GTGCCAGGG
GTGCCAGGG
GTGCCAGGG
GTGCCAGGG
GTGCCAGGGAC
GTGCCAGGGAGCCTA
GTGCCAGGGATGCCTCCGCTCGAGCTCACCGATTCCTGTTTTGACCTATCTTCTTATGCACA
GTGCCAGGGATGCCTCCGCTCGC
GTGCCAGGGATGCCTCCGCTCGCCC
GTGCCAGGGATGTACCA
GTGCCAGGGC
GTGCCAGGGC
GTGCCAGGGC
GTGCCAGGGC
GTGCCAGGGC
GTGCCAGGGC
GTGCCAGGGC
GTGCCAGGGC
GTGCCAGGGC
GTGCCAGGGC
GTGCCAGGGC
GTGCCAGGGC
GTGCCAGGGC
GTGCCAGGGC
GTGCCAGGGC
GTGCCAGGGC
GTGCCAGGGC
GTGCCAGGGC
GTGCCAGGGC
GTGCCAGGGC
GTGCCAGGGC
GTGCCAGGGC
GTGCCAGGGC
GTGCCAGGGC
GTGCCAGGGC
GTGCCAGGGC
GTGCCAGGGC
GTGCCAGGGC
GTGCCAGGGC
GTGCCAGGGC
GTGCCAGGGC
GTGCCAGGGC
GTGCCAGGGC
GTGCCAGGGC
GTGCCAGGGC
GTGCCAGGGC
GTGCCAGGGC
GTGCCAGGGC
GTGCCAGGGC
GTGCCAGGGC
GTGCCAGGGC
GTGCCAGGGC
GTGCCAGGGC
GTGCCAGGGC
GTGCCAGGGC
GTGCCAGGGC
GTGCCAGGGC
GTGCCAGGGC
GTGCCAGGGC
GTGCCAGGGC
GTGCCAGGGC
GTGCCAGGGC
GTGCCAGGGC
GTGCCAGGGC
GTGCCAGGGC
GTGCCAGGGC
GTGCCAGGGC
GTGCCAGGGC
GTGCCAGGGC
GTGCCAGGGC
GTGCCAGGGC
GTGCCAGGGC
GTGCCAGGGC
GTGCCAGGGC
GTGCCAGGGC
GTGCCAGGGC
GTGCCAGGGC
GTGCCAGGGC
GTGCCAGGGC
GTGCCAGGGC
GTGCCAGGGC
GTGCCAGGGC
GTGCCAGGGC
GTGCCAGGGC
GTGCCAGGGC
GTGCCAGGGC
GTGCCAGGGC
GTGCCAGGGC
GTGCCAGGGC
GTGCCAGGGC
GTGCCAGGGC
GTGCCAGGGC
GTGCCAGGGC
GTGCCAGGGC
GTGCCAGGGC
GTGCCAGGGC
GTGCCAGGGC
GTGCCAGGGC
GTGCCAGGGC
GTGCCAGGGC
GTGCCAGGGC
GTGCCAGGGC
GTGCCAGGGC
GTGCCAGGGC
GTGCCAGGGC
GTGCCAGGGC
GTGCCAGGGC
GTGCCAGGGC
GTGCCAGGGC
GTGCCAGGGC
GTGCCAGGGC
GTGCCAGGGC
GTGCCAGGGC
GTGCCAGGGC
GTGCCAGGGC
GTGCCAGGGC
GTGCCAGGGC
GTGCCAGGGC
GTGCCAGGGC
GTGCCAGGGC
GTGCCAGGGC
GTGCCAGGGC
GTGCCAGGGC
GTGCCAGGGC
GTGCCAGGGC
GTGCCAGGGC
GTGCCAGGGC
GTGCCAGGGC
GTGCCAGGGC
GTGCCAGGGC
GTGCCAGGGC
GTGCCAGGGC
GTGCCAGGGC
GTGCCAGGGC
GTGCCAGGGC
GTGCCAGGGC
GTGCCAGGGC
GTGCCAGGGC
GTGCCAGGGC
GTGCCAGGGC
GTGCCAGGGC
GTGCCAGGGC
GTGCCAGGGC
GTGCCAGGGC
GTGCCAGGGC
GTGCCAGGGC
GTGCCAGGGC
GTGCCAGGGC
GTGCCAGGGC
GTGCCAGGGC
GTGCCAGGGC
GTGCCAGGGC
GTGCCAGGGC
GTGCCAGGGC
GTGCCAGGGC
GTGCCAGGGC
GTGCCAGGGC
GTGCCAGGGC
GTGCCAGGGC
GTGCCAGGGC
GTGCCAGGGC
GTGCCAGGGC
GTGCCAGGGC
GTGCCAGGGC
GTGCCAGGGC
GTGCCAGGGC
GTGCCAGGGC
GTGCCAGGGC
GTGCCAGGGC
GTGCCAGGGC
GTGCCAGGGC
GTGCCAGGGC
GTGCCAGGGC
GTGCCAGGGC
GTGCCAGGGC
GTGCCAGGGC
GTGCCAGGGC
GTGCCAGGGC
GTGCCAGGGC
GTGCCAGGGC
GTGCCAGGGC
GTGCCAGGGC
GTGCCAGGGC
GTGCCAGGGC
GTGCCAGGGC
GTGCCAGGGC
GTGCCAGGGC
GTGCCAGGGC
GTGCCAGGGC
GTGCCAGGGC
GTGCCAGGGC
GTGCCAGGGC
GTGCCAGGGC
GTGCCAGGGC
GTGCCAGGGC
GTGCCAGGGC
GTGCCAGGGC
GTGCCAGGGC
GTGCCAGGGC
GTGCCAGGGC
GTGCCAGGGC
GTGCCAGGGC
GTGCCAGGGC
GTGCCAGGGC
GTGCCAGGGC
GTGCCAGGGC
GTGCCAGGGC
GTGCCAGGGC
GTGCCAGGGC
GTGCCAGGGC
GTGCCAGGGC
GTGCCAGGGC
GTGCCAGGGC
GTGCCAGGGC
GTGCCAGGGC
GTGCCAGGGC
GTGCCAGGGC
GTGCCAGGGC
GTGCCAGGGC
GTGCCAGGGC
GTGCCAGGGC
GTGCCAGGGC
GTGCCAGGGC
GTGCCAGGGC
GTGCCAGGGC
GTGCCAGGGC
GTGCCAGGGC
GTGCCAGGGC
GTGCCAGGGC
GTGCCAGGGC
GTGCCAGGGC
GTGCCAGGGC
GTGCCAGGGC
GTGCCAGGGC
GTGCCAGGGC
GTGCCAGGGC
GTGCCAGGGC
GTGCCAGGGC
GTGCCAGGGC
GTGCCAGGGC
GTGCCAGGGC
GTGCCAGGGC
GTGCCAGGGC
GTGCCAGGGC
GTGCCAGGGC
GTGCCAGGGC
GTGCCAGGGC
GTGCCAGGGC
GTGCCAGGGC
GTGCCAGGGC
GTGCCAGGGC
GTGCCAGGGC
GTGCCAGGGC
GTGCCAGGGC
GTGCCAGGGC
GTGCCAGGGC
GTGCCAGGGC
GTGCCAGGGC
GTGCCAGGGC
GTGCCAGGGC
GTGCCAGGGC
GTGCCAGGGC
GTGCCAGGGC
GTGCCAGGGC
GTGCCAGGGC
GTGCCAGGGC
GTGCCAGGGC
GTGCCAGGGC
GTGCCAGGGC
GTGCCAGGGC
GTGCCAGGGC
GTGCCAGGGC
GTGCCAGGGC
GTGCCAGGGC
GTGCCAGGGC
GTGCCAGGGC
GTGCCAGGGC
GTGCCAGGGC
GTGCCAGGGC
GTGCCAGGGC
GTGCCAGGGC
GTGCCAGGGC
GTGCCAGGGC
GTGCCAGGGC
GTGCCAGGGC
GTGCCAGGGC
GTGCCAGGGC
GTGCCAGGGC
GTGCCAGGGC
GTGCCAGGGC
GTGCCAGGGC
GTGCCAGGGC
GTGCCAGGGC
GTGCCAGGGC
GTGCCAGGGC
GTGCCAGGGC
GTGCCAGGGC
GTGCCAGGGC
GTGCCAGGGC
GTGCCAGGGC
GTGCCAGGGC
GTGCCAGGGC
GTGCCAGGGC
GTGCCAGGGC
GTGCCAGGGC
GTGCCAGGGC
GTGCCAGGGC
GTGCCAGGGC
GTGCCAGGGC
GTGCCAGGGC
GTGCCAGGGC
GTGCCAGGGC
GTGCCAGGGC
GTGCCAGGGC
GTGCCAGGGC
GTGCCAGGGC
GTGCCAGGGC
GTGCCAGGGC
GTGCCAGGGC
GTGCCAGGGC
GTGCCAGGGC
GTGCCAGGGC
GTGCCAGGGC
GTGCCAGGGC
GTGCCAGGGC
GTGCCAGGGC
GTGCCAGGGC
GTGCCAGGGC
GTGCCAGGGC
GTGCCAGGGC
GTGCCAGGGC
GTGCCAGGGC
GTGCCAGGGC
GTGCCAGGGC
GTGCCAGGGC
GTGCCAGGGC
GTGCCAGGGC
GTGCCAGGGC
GTGCCAGGGC
GTGCCAGGGC
GTGCCAGGGC
GTGCCAGGGC
GTGCCAGGGC
GTGCCAGGGC
GTGCCAGGGC
GTGCCAGGGC
GTGCCAGGGC
GTGCCAGGGC
GTGCCAGGGC
GTGCCAGGGC
GTGCCAGGGC
GTGCCAGGGC
GTGCCAGGGC
GTGCCAGGGC
GTGCCAGGGC
GTGCCAGGGC
GTGCCAGGGC
GTGCCAGGGC
GTGCCAGGGC
GTGCCAGGGC
GTGCCAGGGC
GTGCCAGGGC
GTGCCAGGGC
GTGCCAGGGC
GTGCCAGGGC
GTGCCAGGGC
GTGCCAGGGC
GTGCCAGGGC
GTGCCAGGGC
GTGCCAGGGC
GTGCCAGGGC
GTGCCAGGGC
GTGCCAGGGC
GTGCCAGGGC
GTGCCAGGGC
GTGCCAGGGC
GTGCCAGGGC
GTGCCAGGGC
GTGCCAGGGC
GTGCCAGGGC
GTGCCAGGGC
GTGCCAGGGC
GTGCCAGGGC
GTGCCAGGGC
GTGCCAGGGC
GTGCCAGGGC
GTGCCAGGGC
GTGCCAGGGC
GTGCCAGGGC
GTGCCAGGGC
GTGCCAGGGC
GTGCCAGGGC
GTGCCAGGGC
GTGCCAGGGC
GTGCCAGGGC
GTGCCAGGGC
GTGCCAGGGC
GTGCCAGGGC
GTGCCAGGGC
GTGCCAGGGC
GTGCCAGGGC
GTGCCAGGGC
GTGCCAGGGC
GTGCCAGGGC
GTGCCAGGGC
GTGCCAGGGC
GTGCCAGGGC
GTGCCAGGGC
GTGCCAGGGC
GTGCCAGGGC
GTGCCAGGGC
GTGCCAGGGC
GTGCCAGGGC
GTGCCAGGGC
GTGCCAGGGC
GTGCCAGGGC
GTGCCAGGGC
GTGCCAGGGC
GTGCCAGGGC
GTGCCAGGGC
GTGCCAGGGC
GTGCCAGGGC
GTGCCAGGGC
GTGCCAGGGC
GTGCCAGGGC
GTGCCAGGGC
GTGCCAGGGC
GTGCCAGGGC
GTGCCAGGGC
GTGCCAGGGC
GTGCCAGGGC
GTGCCAGGGC
GTGCCAGGGC
GTGCCAGGGC
GTGCCAGGGC
GTGCCAGGGC
GTGCCAGGGC
GTGCCAGGGC
GTGCCAGGGC
GTGCCAGGGC
GTGCCAGGGC
GTGCCAGGGC
GTGCCAGGGC
GTGCCAGGGC
GTGCCAGGGC
GTGCCAGGGC
GTGCCAGGGC
GTGCCAGGGC
GTGCCAGGGC
GTGCCAGGGC
GTGCCAGGGC
GTGCCAGGGC
GTGCCAGGGC
GTGCCAGGGC
GTGCCAGGGC
GTGCCAGGGC
GTGCCAGGGC
GTGCCAGGGC
GTGCCAGGGC
GTGCCAGGGC
GTGCCAGGGC
GTGCCAGGGC
GTGCCAGGGC
GTGCCAGGGC
GTGCCAGGGC
GTGCCAGGGC
GTGCCAGGGC
GTGCCAGGGC
GTGCCAGGGC
GTGCCAGGGC
GTGCCAGGGC
GTGCCAGGGC
GTGCCAGGGC
GTGCCAGGGC
GTGCCAGGGC
GTGCCAGGGC
GTGCCAGGGC
GTGCCAGGGC
GTGCCAGGGC
GTGCCAGGGC
GTGCCAGGGC
GTGCCAGGGC
GTGCCAGGGC
GTGCCAGGGC
GTGCCAGGGC
GTGCCAGGGC
GTGCCAGGGC
GTGCCAGGGC
GTGCCAGGGC
GTGCCAGGGC
GTGCCAGGGC
GTGCCAGGGC
GTGCCAGGGCA
GTGCCAGGGCA
GTGCCAGGGCAA
GTGCCAGGGCAC
GTGCCAGGGCAC
GTGCCAGGGCAC
GTGCCAGGGCAC
GTGCCAGGGCACAGCGACTCGAGCGACGCGTCGAGCGGGCGCGGCAG
GTGCCAGGGCACC
GTGCCAGGGCACCTGGAATGGCACCCGTCG
GTGCCAGGGCACTCGCCCGAGCGGAGGC
GTGCCAGGGCACTCTGGGAATGAAGTCATTTAAAAATGA
GTGCCAGGGCACTGGGGCGTCACCACCCCGACGCACGTCCTCGCCCTCACCGTCTCCTCGATCGAC
GTGCCAGGGCACTTCCTAA
GTGCCAGGGCAGC
GTGCCAGGGCAGCCTC
GTGCCAGGGCAGCCTCCGCTCGAGGT
GTGCCAGGGCAGCCTCCGCTCGATACACACCGTAGTTCAA
GTGCCAGGGCAGCCTCCGCTCGCCCGC
GTGCCAGGGCAGGGC
GTGCCAGGGCC
GTGCCAGGGCC
GTGCCAGGGCC
GTGCCAGGGCC
GTGCCAGGGCCCTAATGATGCGGC
GTGCCAGGGCCGCCTA
GTGCCAGGGCCGCCTCCGCTCGC
GTGCCAGGGCG
GTGCCAGGGCGACCTCCGCTCGGCCCCTGAATTCAAAGGAGCTGCCAAAGAGTTTCTGGCCTGCGACGAGGATATCGT
GTGCCAGGGCGC
GTGCCAGGGCGCCTCCGC
GTGCCAGGGCGGCCTCCGCTCC
GTGCCAGGGCGGTACC
GTGCCAGGGCT
GTGCCAGGGCT
GTGCCAGGGCT
GTGCCAGGGCT
GTGCCAGGGCT
GTGCCAGGGCT
GTGCCAGGGCT
GTGCCAGGGCT
GTGCCAGGGCTA
GTGCCAGGGCTAACTGC
GTGCCAGGGCTAC
GTGCCAGGGCTAC
GTGCCAGGGCTAC
GTGCCAGGGCTAC
GTGCCAGGGCTACC
GTGCCAGGGCTACC
GTGCCAGGGCTACCCCCGC
GTGCCAGGGCTACCCCCGC
GTGCCAGGGCTACCTCC
GTGCCAGGGCTACCTCCGC
GTGCCAGGGCTACCTCCGCTAGCTTCCAATTCCATTCAAGTATTGTCTTAGTTGATCATTCCATTCTTTAGGACTCTGTTGCAGCC
GTGCCAGGGCTACCTCCGCTC
GTGCCAGGGCTACCTCCGCTC
GTGCCAGGGCTACCTCCGCTCACAC
GTGCCAGGGCTACCTCCGCTCGAATGCAAATCAACAATTATCTC
GTGCCAGGGCTACCTCCGCTCGACCCCTAAAAAATCAGAAGAGA
GTGCCAGGGCTACCTCCGCTCGCC
GTGCCAGGGCTACCTCCGGGCGT
GTGCCAGGGCTACCTTAGGCCGGTAGA
GTGCCAGGGCTACTACGATCATAT
GTGCCAGGGCTATCC
GTGCCAGGGCTATG
GTGCCAGGGCTC
GTGCCAGGGCTC
GTGCCAGGGCTC
GTGCCAGGGCTCACC
GTGCCAGGGCTCC
GTGCCAGGGCTCC
GTGCCAGGGCTCCC
GTGCCAGGGCTCCC
GTGCCAGGGCTCCTCCG
GTGCCAGGGCTCCTCGCCGAGCCC
GTGCCAGGGCTCCTGCTAAACA
GTGCCAGGGCTG
GTGCCAGGGCTG
GTGCCAGGGCTG
GTGCCAGGGCTGAACAACCTGATATGCAATCCAA
GTGCCAGGGCTGACC
GTGCCAGGGCTGACCC
GTGCCAGGGCTGAGTCCCTTCC
GTGCCAGGGCTGC
GTGCCAGGGCTGC
GTGCCAGGGCTGC
GTGCCAGGGCTGC
GTGCCAGGGCTGC
GTGCCAGGGCTGC
GTGCCAGGGCTGC
GTGCCAGGGCTGC
GTGCCAGGGCTGC
GTGCCAGGGCTGC
GTGCCAGGGCTGC
GTGCCAGGGCTGC
GTGCCAGGGCTGC
GTGCCAGGGCTGC
GTGCCAGGGCTGC
GTGCCAGGGCTGC
GTGCCAGGGCTGC
GTGCCAGGGCTGC
GTGCCAGGGCTGC
GTGCCAGGGCTGC
GTGCCAGGGCTGC
GTGCCAGGGCTGC
GTGCCAGGGCTGC
GTGCCAGGGCTGC
GTGCCAGGGCTGC
GTGCCAGGGCTGC
GTGCCAGGGCTGC
GTGCCAGGGCTGC
GTGCCAGGGCTGC
GTGCCAGGGCTGC
GTGCCAGGGCTGC
GTGCCAGGGCTGC
GTGCCAGGGCTGC
GTGCCAGGGCTGC
GTGCCAGGGCTGC
GTGCCAGGGCTGC
GTGCCAGGGCTGC
GTGCCAGGGCTGC
GTGCCAGGGCTGC
GTGCCAGGGCTGC
GTGCCAGGGCTGC
GTGCCAGGGCTGC
GTGCCAGGGCTGC
GTGCCAGGGCTGC
GTGCCAGGGCTGC
GTGCCAGGGCTGC
GTGCCAGGGCTGC
GTGCCAGGGCTGC
GTGCCAGGGCTGC
GTGCCAGGGCTGC
GTGCCAGGGCTGC
GTGCCAGGGCTGC
GTGCCAGGGCTGC
GTGCCAGGGCTGC
GTGCCAGGGCTGC
GTGCCAGGGCTGC
GTGCCAGGGCTGC
GTGCCAGGGCTGC
GTGCCAGGGCTGC
GTGCCAGGGCTGCAC
GTGCCAGGGCTGCAC
GTGCCAGGGCTGCAC
GTGCCAGGGCTGCACC
GTGCCAGGGCTGCACC
GTGCCAGGGCTGCACCG
GTGCCAGGGCTGCAGC
GTGCCAGGGCTGCAT
GTGCCAGGGCTGCATCCGCTAC
GTGCCAGGGCTGCATCCGCTGAACTGGGCCAGCGGAGGC
GTGCCAGGGCTGCC
GTGCCAGGGCTGCC
GTGCCAGGGCTGCC
GTGCCAGGGCTGCC
GTGCCAGGGCTGCC
GTGCCAGGGCTGCC
GTGCCAGGGCTGCC
GTGCCAGGGCTGCC
GTGCCAGGGCTGCC
GTGCCAGGGCTGCC
GTGCCAGGGCTGCC
GTGCCAGGGCTGCC
GTGCCAGGGCTGCC
GTGCCAGGGCTGCC
GTGCCAGGGCTGCC
GTGCCAGGGCTGCC
GTGCCAGGGCTGCC
GTGCCAGGGCTGCC
GTGCCAGGGCTGCC
GTGCCAGGGCTGCC
GTGCCAGGGCTGCC
GTGCCAGGGCTGCC
GTGCCAGGGCTGCC
GTGCCAGGGCTGCC
GTGCCAGGGCTGCC
GTGCCAGGGCTGCC
GTGCCAGGGCTGCC
GTGCCAGGGCTGCC
GTGCCAGGGCTGCC
GTGCCAGGGCTGCC
GTGCCAGGGCTGCC
GTGCCAGGGCTGCC
GTGCCAGGGCTGCC
GTGCCAGGGCTGCC
GTGCCAGGGCTGCC
GTGCCAGGGCTGCC
GTGCCAGGGCTGCC
GTGCCAGGGCTGCC
GTGCCAGGGCTGCC
GTGCCAGGGCTGCC
GTGCCAGGGCTGCC
GTGCCAGGGCTGCC
GTGCCAGGGCTGCC
GTGCCAGGGCTGCC
GTGCCAGGGCTGCC
GTGCCAGGGCTGCC
GTGCCAGGGCTGCC
GTGCCAGGGCTGCC
GTGCCAGGGCTGCC
GTGCCAGGGCTGCC
GTGCCAGGGCTGCC
GTGCCAGGGCTGCC
GTGCCAGGGCTGCC
GTGCCAGGGCTGCC
GTGCCAGGGCTGCC
GTGCCAGGGCTGCC
GTGCCAGGGCTGCC
GTGCCAGGGCTGCC
GTGCCAGGGCTGCC
GTGCCAGGGCTGCC
GTGCCAGGGCTGCC
GTGCCAGGGCTGCC
GTGCCAGGGCTGCC
GTGCCAGGGCTGCC
GTGCCAGGGCTGCC
GTGCCAGGGCTGCC
GTGCCAGGGCTGCC
GTGCCAGGGCTGCC
GTGCCAGGGCTGCC
GTGCCAGGGCTGCC
GTGCCAGGGCTGCC
GTGCCAGGGCTGCC
GTGCCAGGGCTGCC
GTGCCAGGGCTGCC
GTGCCAGGGCTGCC
GTGCCAGGGCTGCC
GTGCCAGGGCTGCC
GTGCCAGGGCTGCC
GTGCCAGGGCTGCC
GTGCCAGGGCTGCC
GTGCCAGGGCTGCC
GTGCCAGGGCTGCC
GTGCCAGGGCTGCC
GTGCCAGGGCTGCC
GTGCCAGGGCTGCC
GTGCCAGGGCTGCC
GTGCCAGGGCTGCC
GTGCCAGGGCTGCC
GTGCCAGGGCTGCC
GTGCCAGGGCTGCC
GTGCCAGGGCTGCC
GTGCCAGGGCTGCC
GTGCCAGGGCTGCC
GTGCCAGGGCTGCC
GTGCCAGGGCTGCC
GTGCCAGGGCTGCC
GTGCCAGGGCTGCC
GTGCCAGGGCTGCC
GTGCCAGGGCTGCC
GTGCCAGGGCTGCC
GTGCCAGGGCTGCC
GTGCCAGGGCTGCC
GTGCCAGGGCTGCC
GTGCCAGGGCTGCC
GTGCCAGGGCTGCC
GTGCCAGGGCTGCC
GTGCCAGGGCTGCC
GTGCCAGGGCTGCC
GTGCCAGGGCTGCC
GTGCCAGGGCTGCC
GTGCCAGGGCTGCC
GTGCCAGGGCTGCC
GTGCCAGGGCTGCC
GTGCCAGGGCTGCC
GTGCCAGGGCTGCC
GTGCCAGGGCTGCC
GTGCCAGGGCTGCC
GTGCCAGGGCTGCC
GTGCCAGGGCTGCC
GTGCCAGGGCTGCC
GTGCCAGGGCTGCC
GTGCCAGGGCTGCC
GTGCCAGGGCTGCC
GTGCCAGGGCTGCC
GTGCCAGGGCTGCC
GTGCCAGGGCTGCC
GTGCCAGGGCTGCC
GTGCCAGGGCTGCC
GTGCCAGGGCTGCC
GTGCCAGGGCTGCC
GTGCCAGGGCTGCC
GTGCCAGGGCTGCC
GTGCCAGGGCTGCC
GTGCCAGGGCTGCC
GTGCCAGGGCTGCCAAC
GTGCCAGGGCTGCCAC
GTGCCAGGGCTGCCAC
GTGCCAGGGCTGCCAC
GTGCCAGGGCTGCCAC
GTGCCAGGGCTGCCAC
GTGCCAGGGCTGCCACAGAAAACTATTCTCCCTGTGTAG
GTGCCAGGGCTGCCACC
GTGCCAGGGCTGCCACC
GTGCCAGGGCTGCCACCGCT
GTGCCAGGGCTGCCACCGCTCG
GTGCCAGGGCTGCCACCGCTCG
GTGCCAGGGCTGCCACCGCTCGAC
GTGCCAGGGCTGCCACGGAAGTTCCCCTTTTTGGAG
GTGCCAGGGCTGCCACTCC
GTGCCAGGGCTGCCAGC
GTGCCAGGGCTGCCAGCCCC
GTGCCAGGGCTGCCAGCGCTCGCGGCC
GTGCCAGGGCTGCCATCCAATTGAAACACCCCA
GTGCCAGGGCTGCCATTGCTT
GTGCCAGGGCTGCCC
GTGCCAGGGCTGCCC
GTGCCAGGGCTGCCC
GTGCCAGGGCTGCCC
GTGCCAGGGCTGCCC
GTGCCAGGGCTGCCC
GTGCCAGGGCTGCCCC
GTGCCAGGGCTGCCCC
GTGCCAGGGCTGCCCCAG
GTGCCAGGGCTGCCCCCGCCGC
GTGCCAGGGCTGCCCCCGCTCGACGAGC
GTGCCAGGGCTGCCCCCTCGAGCGC
GTGCCAGGGCTGCCCCGC
GTGCCAGGGCTGCCCCGCTAGTCT
GTGCCAGGGCTGCCCGCTAC
GTGCCAGGGCTGCCCTC
GTGCCAGGGCTGCCGCGAGTTCGA
GTGCCAGGGCTGCCGGCTGGT
GTGCCAGGGCTGCCGTCCGCTC
GTGCCAGGGCTGCCT
GTGCCAGGGCTGCCT
GTGCCAGGGCTGCCT
GTGCCAGGGCTGCCT
GTGCCAGGGCTGCCT
GTGCCAGGGCTGCCT
GTGCCAGGGCTGCCT
GTGCCAGGGCTGCCT
GTGCCAGGGCTGCCT
GTGCCAGGGCTGCCT
GTGCCAGGGCTGCCTA
GTGCCAGGGCTGCCTAC
GTGCCAGGGCTGCCTACC
GTGCCAGGGCTGCCTACCC
GTGCCAGGGCTGCCTACGCTCG
GTGCCAGGGCTGCCTATG
GTGCCAGGGCTGCCTC
GTGCCAGGGCTGCCTC
GTGCCAGGGCTGCCTC
GTGCCAGGGCTGCCTC
GTGCCAGGGCTGCCTC
GTGCCAGGGCTGCCTC
GTGCCAGGGCTGCCTC
GTGCCAGGGCTGCCTC
GTGCCAGGGCTGCCTC
GTGCCAGGGCTGCCTC
GTGCCAGGGCTGCCTC
GTGCCAGGGCTGCCTC
GTGCCAGGGCTGCCTC
GTGCCAGGGCTGCCTC
GTGCCAGGGCTGCCTC
GTGCCAGGGCTGCCTC
GTGCCAGGGCTGCCTC
GTGCCAGGGCTGCCTC
GTGCCAGGGCTGCCTC
GTGCCAGGGCTGCCTC
GTGCCAGGGCTGCCTC
GTGCCAGGGCTGCCTC
GTGCCAGGGCTGCCTC
GTGCCAGGGCTGCCTC
GTGCCAGGGCTGCCTC
GTGCCAGGGCTGCCTCA
GTGCCAGGGCTGCCTCAATAC
GTGCCAGGGCTGCCTCAC
GTGCCAGGGCTGCCTCACCA
GTGCCAGGGCTGCCTCACGTA
GTGCCAGGGCTGCCTCACT
GTGCCAGGGCTGCCTCACTAGCCGGT
GTGCCAGGGCTGCCTCACTGGT
GTGCCAGGGCTGCCTCACTGTCTAATTTCC
GTGCCAGGGCTGCCTCAGC
GTGCCAGGGCTGCCTCAGGT
GTGCCAGGGCTGCCTCC
GTGCCAGGGCTGCCTCC
GTGCCAGGGCTGCCTCC
GTGCCAGGGCTGCCTCC
GTGCCAGGGCTGCCTCC
GTGCCAGGGCTGCCTCC
GTGCCAGGGCTGCCTCC
GTGCCAGGGCTGCCTCC
GTGCCAGGGCTGCCTCC
GTGCCAGGGCTGCCTCC
GTGCCAGGGCTGCCTCC
GTGCCAGGGCTGCCTCC
GTGCCAGGGCTGCCTCC
GTGCCAGGGCTGCCTCC
GTGCCAGGGCTGCCTCC
GTGCCAGGGCTGCCTCC
GTGCCAGGGCTGCCTCC
GTGCCAGGGCTGCCTCC
GTGCCAGGGCTGCCTCC
GTGCCAGGGCTGCCTCC
GTGCCAGGGCTGCCTCC
GTGCCAGGGCTGCCTCC
GTGCCAGGGCTGCCTCC
GTGCCAGGGCTGCCTCC
GTGCCAGGGCTGCCTCC
GTGCCAGGGCTGCCTCC
GTGCCAGGGCTGCCTCC
GTGCCAGGGCTGCCTCC
GTGCCAGGGCTGCCTCC
GTGCCAGGGCTGCCTCC
GTGCCAGGGCTGCCTCC
GTGCCAGGGCTGCCTCC
GTGCCAGGGCTGCCTCC
GTGCCAGGGCTGCCTCC
GTGCCAGGGCTGCCTCC
GTGCCAGGGCTGCCTCC
GTGCCAGGGCTGCCTCC
GTGCCAGGGCTGCCTCC
GTGCCAGGGCTGCCTCC
GTGCCAGGGCTGCCTCC
GTGCCAGGGCTGCCTCC
GTGCCAGGGCTGCCTCC
GTGCCAGGGCTGCCTCC
GTGCCAGGGCTGCCTCC
GTGCCAGGGCTGCCTCC
GTGCCAGGGCTGCCTCC
GTGCCAGGGCTGCCTCC
GTGCCAGGGCTGCCTCC
GTGCCAGGGCTGCCTCC
GTGCCAGGGCTGCCTCC
GTGCCAGGGCTGCCTCC
GTGCCAGGGCTGCCTCC
GTGCCAGGGCTGCCTCC
GTGCCAGGGCTGCCTCC
GTGCCAGGGCTGCCTCC
GTGCCAGGGCTGCCTCC
GTGCCAGGGCTGCCTCC
GTGCCAGGGCTGCCTCC
GTGCCAGGGCTGCCTCC
GTGCCAGGGCTGCCTCC
GTGCCAGGGCTGCCTCC
GTGCCAGGGCTGCCTCC
GTGCCAGGGCTGCCTCC
GTGCCAGGGCTGCCTCCAC
GTGCCAGGGCTGCCTCCACC
GTGCCAGGGCTGCCTCCACCGTCAACCCGC
GTGCCAGGGCTGCCTCCACTC
GTGCCAGGGCTGCCTCCACTC
GTGCCAGGGCTGCCTCCACTC
GTGCCAGGGCTGCCTCCACTCAACATCCATCAGCGTCTAAATTCCTATGCCTCCTTCGAAAATGGTCAATATTA
GTGCCAGGGCTGCCTCCACTCAGCCCCA
GTGCCAGGGCTGCCTCCAGCTCGCCCGC
GTGCCAGGGCTGCCTCCC
GTGCCAGGGCTGCCTCCC
GTGCCAGGGCTGCCTCCC
GTGCCAGGGCTGCCTCCC
GTGCCAGGGCTGCCTCCC
GTGCCAGGGCTGCCTCCC
GTGCCAGGGCTGCCTCCC
GTGCCAGGGCTGCCTCCC
GTGCCAGGGCTGCCTCCC
GTGCCAGGGCTGCCTCCCAGC
GTGCCAGGGCTGCCTCCCCTC
GTGCCAGGGCTGCCTCCCGC
GTGCCAGGGCTGCCTCCCGC
GTGCCAGGGCTGCCTCCCGCTCG
GTGCCAGGGCTGCCTCCCT
GTGCCAGGGCTGCCTCCCTC
GTGCCAGGGCTGCCTCCCTCGC
GTGCCAGGGCTGCCTCCG
GTGCCAGGGCTGCCTCCG
GTGCCAGGGCTGCCTCCG
GTGCCAGGGCTGCCTCCG
GTGCCAGGGCTGCCTCCG
GTGCCAGGGCTGCCTCCG
GTGCCAGGGCTGCCTCCGAC
GTGCCAGGGCTGCCTCCGACC
GTGCCAGGGCTGCCTCCGACCCG
GTGCCAGGGCTGCCTCCGACGGGACGT
GTGCCAGGGCTGCCTCCGATC
GTGCCAGGGCTGCCTCCGATCGA
GTGCCAGGGCTGCCTCCGATCGA
GTGCCAGGGCTGCCTCCGC
GTGCCAGGGCTGCCTCCGC
GTGCCAGGGCTGCCTCCGC
GTGCCAGGGCTGCCTCCGC
GTGCCAGGGCTGCCTCCGC
GTGCCAGGGCTGCCTCCGC
GTGCCAGGGCTGCCTCCGC
GTGCCAGGGCTGCCTCCGC
GTGCCAGGGCTGCCTCCGC
GTGCCAGGGCTGCCTCCGC
GTGCCAGGGCTGCCTCCGC
GTGCCAGGGCTGCCTCCGC
GTGCCAGGGCTGCCTCCGC
GTGCCAGGGCTGCCTCCGC
GTGCCAGGGCTGCCTCCGC
GTGCCAGGGCTGCCTCCGC
GTGCCAGGGCTGCCTCCGC
GTGCCAGGGCTGCCTCCGC
GTGCCAGGGCTGCCTCCGC
GTGCCAGGGCTGCCTCCGC
GTGCCAGGGCTGCCTCCGC
GTGCCAGGGCTGCCTCCGC
GTGCCAGGGCTGCCTCCGC
GTGCCAGGGCTGCCTCCGC
GTGCCAGGGCTGCCTCCGC
GTGCCAGGGCTGCCTCCGC
GTGCCAGGGCTGCCTCCGC
GTGCCAGGGCTGCCTCCGC
GTGCCAGGGCTGCCTCCGC
GTGCCAGGGCTGCCTCCGC
GTGCCAGGGCTGCCTCCGC
GTGCCAGGGCTGCCTCCGC
GTGCCAGGGCTGCCTCCGC
GTGCCAGGGCTGCCTCCGC
GTGCCAGGGCTGCCTCCGC
GTGCCAGGGCTGCCTCCGC
GTGCCAGGGCTGCCTCCGC
GTGCCAGGGCTGCCTCCGC
GTGCCAGGGCTGCCTCCGC
GTGCCAGGGCTGCCTCCGC
GTGCCAGGGCTGCCTCCGC
GTGCCAGGGCTGCCTCCGC
GTGCCAGGGCTGCCTCCGC
GTGCCAGGGCTGCCTCCGC
GTGCCAGGGCTGCCTCCGC
GTGCCAGGGCTGCCTCCGC
GTGCCAGGGCTGCCTCCGC
GTGCCAGGGCTGCCTCCGC
GTGCCAGGGCTGCCTCCGC
GTGCCAGGGCTGCCTCCGC
GTGCCAGGGCTGCCTCCGC
GTGCCAGGGCTGCCTCCGC
GTGCCAGGGCTGCCTCCGCA
GTGCCAGGGCTGCCTCCGCAC
GTGCCAGGGCTGCCTCCGCACC
GTGCCAGGGCTGCCTCCGCACC
GTGCCAGGGCTGCCTCCGCACC
GTGCCAGGGCTGCCTCCGCACGACTACC
GTGCCAGGGCTGCCTCCGCACGCCCCCACTCATCA
GTGCCAGGGCTGCCTCCGCAGCTATTTGATTTCTGATCCGCCTTTTCATC
GTGCCAGGGCTGCCTCCGCATCCGA
GTGCCAGGGCTGCCTCCGCCC
GTGCCAGGGCTGCCTCCGCCCG
GTGCCAGGGCTGCCTCCGCCCGAGC
GTGCCAGGGCTGCCTCCGCCGC
GTGCCAGGGCTGCCTCCGCG
GTGCCAGGGCTGCCTCCGCG
GTGCCAGGGCTGCCTCCGCGACCC
GTGCCAGGGCTGCCTCCGCGCGCC
GTGCCAGGGCTGCCTCCGCGCT
GTGCCAGGGCTGCCTCCGCGGG
GTGCCAGGGCTGCCTCCGCGTCA
GTGCCAGGGCTGCCTCCGCT
GTGCCAGGGCTGCCTCCGCT
GTGCCAGGGCTGCCTCCGCT
GTGCCAGGGCTGCCTCCGCT
GTGCCAGGGCTGCCTCCGCT
GTGCCAGGGCTGCCTCCGCT
GTGCCAGGGCTGCCTCCGCT
GTGCCAGGGCTGCCTCCGCT
GTGCCAGGGCTGCCTCCGCT
GTGCCAGGGCTGCCTCCGCT
GTGCCAGGGCTGCCTCCGCT
GTGCCAGGGCTGCCTCCGCTA
GTGCCAGGGCTGCCTCCGCTA
GTGCCAGGGCTGCCTCCGCTAC
GTGCCAGGGCTGCCTCCGCTACC
GTGCCAGGGCTGCCTCCGCTACCACCACTTTGGCGGCATCGGCGCCACCACC
GTGCCAGGGCTGCCTCCGCTACG
GTGCCAGGGCTGCCTCCGCTAGAGGTAAAAAGT
GTGCCAGGGCTGCCTCCGCTAGCTCC
GTGCCAGGGCTGCCTCCGCTAGGACATTCTGTAGATGTAGCACACTCC
GTGCCAGGGCTGCCTCCGCTAGTGCAAAAAAGTAG
GTGCCAGGGCTGCCTCCGCTATG
GTGCCAGGGCTGCCTCCGCTATGGTA
GTGCCAGGGCTGCCTCCGCTC
GTGCCAGGGCTGCCTCCGCTC
GTGCCAGGGCTGCCTCCGCTC
GTGCCAGGGCTGCCTCCGCTC
GTGCCAGGGCTGCCTCCGCTC
GTGCCAGGGCTGCCTCCGCTC
GTGCCAGGGCTGCCTCCGCTC
GTGCCAGGGCTGCCTCCGCTC
GTGCCAGGGCTGCCTCCGCTC
GTGCCAGGGCTGCCTCCGCTC
GTGCCAGGGCTGCCTCCGCTC
GTGCCAGGGCTGCCTCCGCTC
GTGCCAGGGCTGCCTCCGCTC
GTGCCAGGGCTGCCTCCGCTC
GTGCCAGGGCTGCCTCCGCTC
GTGCCAGGGCTGCCTCCGCTC
GTGCCAGGGCTGCCTCCGCTC
GTGCCAGGGCTGCCTCCGCTC
GTGCCAGGGCTGCCTCCGCTC
GTGCCAGGGCTGCCTCCGCTC
GTGCCAGGGCTGCCTCCGCTC
GTGCCAGGGCTGCCTCCGCTC
GTGCCAGGGCTGCCTCCGCTC
GTGCCAGGGCTGCCTCCGCTC
GTGCCAGGGCTGCCTCCGCTC
GTGCCAGGGCTGCCTCCGCTC
GTGCCAGGGCTGCCTCCGCTC
GTGCCAGGGCTGCCTCCGCTC
GTGCCAGGGCTGCCTCCGCTC
GTGCCAGGGCTGCCTCCGCTC
GTGCCAGGGCTGCCTCCGCTC
GTGCCAGGGCTGCCTCCGCTC
GTGCCAGGGCTGCCTCCGCTC
GTGCCAGGGCTGCCTCCGCTC
GTGCCAGGGCTGCCTCCGCTC
GTGCCAGGGCTGCCTCCGCTC
GTGCCAGGGCTGCCTCCGCTC
GTGCCAGGGCTGCCTCCGCTC
GTGCCAGGGCTGCCTCCGCTC
GTGCCAGGGCTGCCTCCGCTC
GTGCCAGGGCTGCCTCCGCTC
GTGCCAGGGCTGCCTCCGCTC
GTGCCAGGGCTGCCTCCGCTC
GTGCCAGGGCTGCCTCCGCTC
GTGCCAGGGCTGCCTCCGCTC
GTGCCAGGGCTGCCTCCGCTC
GTGCCAGGGCTGCCTCCGCTC
GTGCCAGGGCTGCCTCCGCTC
GTGCCAGGGCTGCCTCCGCTC
GTGCCAGGGCTGCCTCCGCTC
GTGCCAGGGCTGCCTCCGCTC
GTGCCAGGGCTGCCTCCGCTC
GTGCCAGGGCTGCCTCCGCTC
GTGCCAGGGCTGCCTCCGCTC
GTGCCAGGGCTGCCTCCGCTC
GTGCCAGGGCTGCCTCCGCTC
GTGCCAGGGCTGCCTCCGCTC
GTGCCAGGGCTGCCTCCGCTC
GTGCCAGGGCTGCCTCCGCTC
GTGCCAGGGCTGCCTCCGCTC
GTGCCAGGGCTGCCTCCGCTC
GTGCCAGGGCTGCCTCCGCTC
GTGCCAGGGCTGCCTCCGCTC
GTGCCAGGGCTGCCTCCGCTC
GTGCCAGGGCTGCCTCCGCTC
GTGCCAGGGCTGCCTCCGCTC
GTGCCAGGGCTGCCTCCGCTC
GTGCCAGGGCTGCCTCCGCTC
GTGCCAGGGCTGCCTCCGCTC
[truncated: 767 more rows]

## Sheet: yku70
Supplementary Table 9. MIB sequence of yku70∆
A
AACAAAGAATATGTGGTATCTACTAGTAGTA
AATTCGAAAGAT
ACCCCACGCAGATCGCGTTCATCGCGGCGAGCCTGTCGTTCGTCGTGGGCGACCCGGGCCTCACGCAGAACGGCCTCTACACGGCCGTCGTGATCCTCGTCCT
ACCTGCTGGCGGAGGCCGAGCGCAGCATCCACATCCTGCGTGG
ACTTCTACGATATAATTCGTAATACCCGG
AG
AGAGGTTCCGGGGT
AGGAATGGCTGTGGAAGA
AGTGCCAGGCTGGTACGAGCTACGGTG
ATAATACTTGCTTCCTTACCC
ATCATCTG
ATG
ATG
ATGACC
ATGACC
ATGCAGGGC
ATGCAGGGCTGCCTCCGCTCAACCATG
ATGCC
ATGCCAGGCTGCCTCCGCTC
ATGCCAGGCTGCCTCCGCTCGACCGGTT
ATGCCAGGCTGCCTCCGCTCGCCCCGC
ATGCCAGGGC
ATGCCAGGGC
ATGCCAGGGC
ATGCCAGGGCAT
ATGCCAGGGCTACCTCCGCTCGCACGTCAGAAGAATAAACCAAAGAGGC
ATGCCAGGGCTCCCTCGG
ATGCCAGGGCTGCC
ATGCCAGGGCTGCCTCCGC
ATGCCAGGGCTGCCTCCGCTCAGGAATCCACAC
ATGCCAGGGCTGCCTCCGCTCCACC
ATGCCAGGGCTGCCTCCGCTCCGC
ATGCCAGGGCTGCCTCCGCTCGACA
ATGCCAGGGCTGCCTCCGCTCGATCC
ATGCCAGGGCTGCCTCCGCTCGGC
ATGCCAGGGCTGCCTCCGCTCGGTGGGAT
ATTCAC
C
C
C
C
C
C
CACTCCAC
CATTGA
CCG
CGAGCGGAGGCAGCCCCGGC
CGAGCGGAGGCAGCCCTGGCACACGTCCACGC
CGCACCCCGAGCCGAACCACACGGCGACCACCTGGCGCGGCAC
CGCGGC
CTCCACAATCTTGTTCATCTTGCGGAGTAATGGATCGATATCATTTGCCATGGTGCCTCAAGTCGTCAAGTAAAGATTTCGTGTTCATGCAGATAGAT
CTCGTGCCCCCACC
CTGCCAGGC
CTGCCAGGCTGCCTCCGCTC
CTGCTCGGGCTGC
G
G
G
G
G
G
G
G
G
G
G
GA
GA
GACCC
GACTGTTGAAAGTTTTT
GAGAGCTACATCTAAAGATATTGCGTGTGCCAGGGCCGCT
GAGC
GAGCCAGGGACCCCG
GAGCCAGGGCTGCCCCG
GAGCCAGGGCTGCCTCCGC
GAGCCAGGGCTGCCTCCGCTCGAGC
GAGCCAGGGCTGCCTCTACTAGT
GAGCCAGGGCTGCGGGGGT
GAGCCGAGGCAGCCCT
GAGCCGAGGCAGCCCT
GAGCGGAGGCAGCCCTTGCCACACGCGCCGCTGGGC
GAGCTCCCC
GAGCTCCTAAATCTGCAGCCCGAG
GAGGCAGCCCTGGCAC
GAGGCAGCCCTGGCACAC
GAGGCAGCCCTGGCACACGTCCACACCTCCGCTGGCACCA
GC
GC
GC
GC
GC
GCATG
GCCTCC
GCGCCAGAGCGCGT
GCGCCAGGGCT
GCGCCAGGGCTGCCTC
GCGCCAGGGCTGCCTCCGCTCGGGCCGG
GCGGAGGC
GCTGCCAGGGCTGCC
GG
GGACGTCCACGAGACGTCCAAGATCCAGTAGT
GGAGAGCGGCTTCCGCGACGACGTAAAC
GGAGGG
GGC
GGC
GGCCAGGCC
GGCCAGGGCTGCCTCGCGACAC
GGCCTGGC
GGCGC
GGGCGG
GGGTGTCTG
GGTGCCAGGCTGCCCTCCGCTCGACCGC
GGTGCCAGGGCTGCCTCCAGCTC
GGTTGTTATATCAAA
GT
GT
GT
GT
GTA
GTA
GTAACG
GTACC
GTACCAGGCTGCCTCCGGGTGAGC
GTACCAGGCTGCTGCCGC
GTACCAGGGCTACGGT
GTACCAGGGCTGCCTC
GTACCAGGGCTGCCTCCGCTCGACGGTCGGTGGTCTGAGTCTACTGCC
GTACCC
GTACCCACCGCCGAGCAGCATGATGACGACGAGCGCCCCGGTGTAT
GTACTTGAAACT
GTAG
GTAG
GTAGC
GTAGCTG
GTAGCTG
GTAGGGTCGCGGATGCGCGAGGTCGAGCCCGGCCGCGTGTCGTGTTCGC
GTC
GTC
GTC
GTCACCAC
GTCACCAC
GTCAGT
GTCAGTCTGATT
GTCC
GTCC
GTCCAGGGCTGCCTCCGCTCGGCC
GTCCAGGTC
GTCCAGTGCTGCCTCCGCTCGAGCC
GTCCCAGGC
GTCCCAGGGCTGCCTCCGAGGGGAG
GTCCCAGGGCTGCCTCCGCTCGGCAGATCGACGGGGC
GTCCCAGGGCTGCCTCCGCTCGTGCTAGAAAACGATCAGCC
GTCG
GTCGCCAGGGCTACCTCCGCTCGACTACTCT
GTCGCCAGGGCTGCACGTAAGAAGATAATGGTCCAGTT
GTCGCGGTGTTCGTCGGCGTCTTCGCCT
GTG
GTG
GTG
GTG
GTG
GTG
GTG
GTG
GTG
GTG
GTG
GTG
GTG
GTGA
GTGAACTTGTTTGTGACAATTGC
GTGACAAGC
GTGACAAGC
GTGACAGGCTGCCTCCGCTCGCGCT
GTGACAGGGCTGCCTCCGCTCGAACTGCAACAACACCTATCCTAAATTA
GTGACAGGGCTGCCTCCGCTCGGGCTCC
GTGACAGGGCTGCCTCGCTCGACCGATAC
GTGACAGGGCTGCCTCGCTCGACCGATAC
GTGACAGGGCTGCTCCGGC
GTGACGGC
GTGACGGCAGTGTCGGCACACCCTAAAGGTTCCTGTTTAAAATAACCAGCCAAAGTGCCGATTAAA
GTGACGGGCTGCCCCATCGAGGACCTCCGGGACGC
GTGAG
GTGAGGCAGGCAGCCCTGAC
GTGC
GTGC
GTGC
GTGC
GTGC
GTGC
GTGC
GTGC
GTGC
GTGC
GTGC
GTGC
GTGC
GTGC
GTGC
GTGC
GTGC
GTGC
GTGC
GTGC
GTGC
GTGC
GTGC
GTGC
GTGC
GTGC
GTGC
GTGC
GTGC
GTGCA
GTGCACC
GTGCACC
GTGCACCC
GTGCACCCCC
GTGCACCCT
GTGCACGGGCTGCCTCCGCTGCCAC
GTGCACTTGTGTAAACACTAGGATCAACAGGGTTCACATCA
GTGCAGAGCTGC
GTGCAGCGTTGCC
GTGCAGG
GTGCAGG
GTGCAGGC
GTGCAGGCGCGACCCCCTTGCACACCACAATCCT
GTGCAGGCTG
GTGCAGGCTGCCTCCGCTCGA
GTGCAGGGAGA
GTGCAGGGC
GTGCAGGGC
GTGCAGGGC
GTGCAGGGC
GTGCAGGGC
GTGCAGGGC
GTGCAGGGC
GTGCAGGGCC
GTGCAGGGCTACCTCCGCG
GTGCAGGGCTG
GTGCAGGGCTGCAACCTC
GTGCAGGGCTGCC
GTGCAGGGCTGCCTCC
GTGCAGGGCTGCCTCC
GTGCAGGGCTGCCTCCGCTCGACGAGTGCCAGGGCTGCCTCCGCTCGAC
GTGCAGGGCTGCCTCCGCTCGATCGTTCC
GTGCAGGGCTGCCTCCGCTCGGGACCC
GTGCAGGGCTGCCTCCGCTCGGGTGTATCGTATCGTGTCGTATCGTATCTCCACCGACTCCAACACTAGTGCTAC
GTGCAGGGGC
GTGCAGGGTGCCTCCGCTCGAGT
GTGCAGGGTGCCTCCGCTCGCAGCC
GTGCAGGTGCCTCCGCTCACCGTC
GTGCATCC
GTGCC
GTGCC
GTGCC
GTGCC
GTGCC
GTGCC
GTGCC
GTGCC
GTGCC
GTGCC
GTGCC
GTGCC
GTGCC
GTGCC
GTGCC
GTGCC
GTGCC
GTGCC
GTGCC
GTGCCA
GTGCCA
GTGCCA
GTGCCA
GTGCCA
GTGCCA
GTGCCA
GTGCCA
GTGCCA
GTGCCA
GTGCCA
GTGCCA
GTGCCA
GTGCCA
GTGCCA
GTGCCA
GTGCCA
GTGCCAACC
GTGCCAACCCGTCC
GTGCCAACCT
GTGCCAAGAGTTGCCCCCAGTTCGTGTCCCAGCGGCGCATGAGCCCCGCGGCGCCGAGACGACGGCGAAGTCGGCGTCGATCTGCCGCGCCTTGCCGTTGTGGGCGG
GTGCCAAGC
GTGCCAAGCCCCC
GTGCCAAGCCTC
GTGCCAAGCTGCCTCCGCTCGACCC
GTGCCAAGCTGCCTCCGTGC
GTGCCAAGGC
GTGCCAAGGCTGCCTCC
GTGCCAAGGCTGCCTCCGC
GTGCCAAGGCTGCCTCCGCGC
GTGCCAAGGCTGCCTCCGCTAACTACGGTATACCCACTGATATTCCTGAAGGTTGAT
GTGCCAAGGCTGCCTCCGCTCG
GTGCCAAGGCTGCCTCCGCTCGACCTACGCATCTTTCCCGAAGCAGTTGTCCCTTGCTTTCTTT
GTGCCAAGGCTGCCTCCGCTCGACTAGG
GTGCCAAGGCTGCCTCCGCTCGC
GTGCCAAGGCTGCCTCCGCTGGC
GTGCCAAGGCTGCCTCCGTGC
GTGCCAAGGCTGG
GTGCCAAGGGCTGCC
GTGCCAAGGTGCCTCCGCTAGTAAAAAAGATCTACCTGGACGGGCA
GTGCCAC
GTGCCACC
GTGCCACGGCTGCCTCCGCTCGACC
GTGCCACGTCCACAGTCCCCCAACAAATCTAG
GTGCCACTGCTCACCGCTCAAGAGGTCCGCTAATTCTGGAGC
GTGCCAG
GTGCCAG
GTGCCAG
GTGCCAG
GTGCCAG
GTGCCAG
GTGCCAGA
GTGCCAGAAC
GTGCCAGAATCTACTA
GTGCCAGACAGCAAACACAAAAC
GTGCCAGACCCCC
GTGCCAGACGT
GTGCCAGAGA
GTGCCAGAGA
GTGCCAGAGC
GTGCCAGAGC
GTGCCAGAGCT
GTGCCAGAGCTCCTTGAGGTCCT
GTGCCAGAGCTGC
GTGCCAGAGCTGCATACACGCGCAAGC
GTGCCAGAGCTGCCT
GTGCCAGAGCTGCCTCAC
GTGCCAGAGCTGCCTCCGCCCGACC
GTGCCAGAGCTGCCTCCGCTAGTATT
GTGCCAGAGCTGCCTCCGCTCG
GTGCCAGAGCTGCCTCCGCTCGAAGCT
GTGCCAGAGCTGCCTCCGCTCGACCTCAAGTCTTTGAAAAATTGAC
GTGCCAGAGCTGCCTCCGCTCGAGCC
GTGCCAGAGCTGCCTCCGCTCGAGGTGC
GTGCCAGAGCTGCCTCCGCTCGC
GTGCCAGAGCTGCCTCCGCTCGC
GTGCCAGAGCTGCCTCCGCTCGCC
GTGCCAGAGCTGCCTCCGCTCGCTACC
GTGCCAGAGCTGCCTCCGCTCGGCCC
GTGCCAGAGCTGCCTCCGTCGATGATTTTACTGC
GTGCCAGAGCTGCCTCCGTCGATGATTTTACTGC
GTGCCAGAGCTGCCTGCTCGC
GTGCCAGAGGCC
GTGCCAGAGGGTGACG
GTGCCAGATCCTT
GTGCCAGC
GTGCCAGC
GTGCCAGC
GTGCCAGCC
GTGCCAGCCA
GTGCCAGCCC
GTGCCAGCCCG
GTGCCAGCCTGCCTCCGCTCGAC
GTGCCAGCGC
GTGCCAGCGCTGCCTCC
GTGCCAGCGCTGCCTCCGC
GTGCCAGCGCTGCCTCCGCT
GTGCCAGCGCTGCCTCCGCTCGA
GTGCCAGCT
GTGCCAGCTCAGAATGGGTCTAGCGTGTGAGGCAGCCCCGC
GTGCCAGCTCTCCCCTATGAGAGGAAATCGAAAGTCATTAAA
GTGCCAGCTGCCTCCGCTCGGCTGCC
GTGCCAGCTTCAGGAG
GTGCCAGG
GTGCCAGG
GTGCCAGGA
GTGCCAGGAACACCGGTGCCCAGGTTATCGTGAGTGGTGCC
GTGCCAGGAC
GTGCCAGGACTACCACTCCTTATCATATTTTTCAGCTGCC
GTGCCAGGACTGC
GTGCCAGGACTGCC
GTGCCAGGACTGCC
GTGCCAGGACTGCCTCCG
GTGCCAGGACTGCCTCCGCTACTGC
GTGCCAGGACTGCCTCCGCTC
GTGCCAGGACTGCCTCCGCTC
GTGCCAGGACTGCCTCCGCTCGAACGAGC
GTGCCAGGACTGCCTCCGCTCGACTCCT
GTGCCAGGACTGCCTCCGCTCGAGTATGGTC
GTGCCAGGACTGCCTCCGCTCGATACC
GTGCCAGGACTGCCTCCGCTCGATGC
GTGCCAGGACTGCCTCCGCTCGC
GTGCCAGGACTGCCTCCGCTCGCC
GTGCCAGGACTGCCTCCGCTCGGCC
GTGCCAGGACTGCCTCCGCTCGGGTGGTCTACT
GTGCCAGGACTGCCTCCGCTGGTGTTTCTTACC
GTGCCAGGACTGCCTCGCT
GTGCCAGGACTGCCTCGTCGAC
GTGCCAGGACTGTCTAATTTCTTCAA
GTGCCAGGC
GTGCCAGGC
GTGCCAGGC
GTGCCAGGC
GTGCCAGGC
GTGCCAGGC
GTGCCAGGC
GTGCCAGGC
GTGCCAGGC
GTGCCAGGC
GTGCCAGGC
GTGCCAGGC
GTGCCAGGC
GTGCCAGGC
GTGCCAGGC
GTGCCAGGC
GTGCCAGGCA
GTGCCAGGCACCT
GTGCCAGGCACCTCTACATCTCTGTCGGCCAA
GTGCCAGGCCCCGCAGCGGAGGCAGTCCTGCC
GTGCCAGGCCCGG
GTGCCAGGCCGCCGTCCAGA
GTGCCAGGCCGCT
GTGCCAGGCCGGCGTGGGCAGC
GTGCCAGGCCTCCGCTCGCCC
GTGCCAGGCCTGAGAATTTCACGGAGT
GTGCCAGGCGCCTCCGCTCGAC
GTGCCAGGCGTGTGAATCAG
GTGCCAGGCTACCACC
GTGCCAGGCTACCTACGC
GTGCCAGGCTACCTCCGCTC
GTGCCAGGCTACCTCCGCTCGAGGGC
GTGCCAGGCTACCTCGCCGGTGGA
GTGCCAGGCTATTCCC
GTGCCAGGCTC
GTGCCAGGCTCC
GTGCCAGGCTCCCCGAGCGGAGGCAGCCCTGGTTG
GTGCCAGGCTCCCGTCGCATCAACCGGAGGCATCGG
GTGCCAGGCTCCCT
GTGCCAGGCTCCTCCGCTCAC
GTGCCAGGCTCCTCCGCTCGCC
GTGCCAGGCTG
GTGCCAGGCTGAGGGGACCAATTTTGATACA
GTGCCAGGCTGC
GTGCCAGGCTGC
GTGCCAGGCTGC
GTGCCAGGCTGC
GTGCCAGGCTGC
GTGCCAGGCTGC
GTGCCAGGCTGC
GTGCCAGGCTGC
GTGCCAGGCTGC
GTGCCAGGCTGC
GTGCCAGGCTGC
GTGCCAGGCTGC
GTGCCAGGCTGCC
GTGCCAGGCTGCC
GTGCCAGGCTGCC
GTGCCAGGCTGCC
GTGCCAGGCTGCCAACGCGGAGGCAGCC
GTGCCAGGCTGCCACAAGGGGATGCTCGACAACCTCGCCGA
GTGCCAGGCTGCCCCC
GTGCCAGGCTGCCCCCGCT
GTGCCAGGCTGCCCCGCTACTGTCAATTCACTGATAACCG
GTGCCAGGCTGCCGC
GTGCCAGGCTGCCGCGAC
GTGCCAGGCTGCCGGA
GTGCCAGGCTGCCT
GTGCCAGGCTGCCT
GTGCCAGGCTGCCTAACAGCCCTCCAAATGGGTC
GTGCCAGGCTGCCTAC
GTGCCAGGCTGCCTACCCTCCCGGATCGAC
GTGCCAGGCTGCCTACGCC
GTGCCAGGCTGCCTC
GTGCCAGGCTGCCTC
GTGCCAGGCTGCCTC
GTGCCAGGCTGCCTC
GTGCCAGGCTGCCTCAACATCTACATTATTAATGAATATATTAACCAGC
GTGCCAGGCTGCCTCAC
GTGCCAGGCTGCCTCACCC
GTGCCAGGCTGCCTCAGCCCCGAGCACAGTCTGGCCCCAAATACCTAAACCCGCGATCCATTAGCC
GTGCCAGGCTGCCTCAGCTCGGTCCAGGCAACGTCAGCGGCCCAGGCGATGGACACTGCGGTGCCGCTCCCGAACGGCGTGGGGACATCCTCGAGTGTGGCT
GTGCCAGGCTGCCTCAGCTCGGTCCAGGCAACGTCAGCGGCCCAGGCGATGGACACTGCGGTGCCGCTCCCGAACGGCGTGGGGGACATCCTCGAGTGTGGCTT
GTGCCAGGCTGCCTCAGT
GTGCCAGGCTGCCTCAGT
GTGCCAGGCTGCCTCATACTG
GTGCCAGGCTGCCTCC
GTGCCAGGCTGCCTCC
GTGCCAGGCTGCCTCC
GTGCCAGGCTGCCTCC
GTGCCAGGCTGCCTCC
GTGCCAGGCTGCCTCC
GTGCCAGGCTGCCTCC
GTGCCAGGCTGCCTCCA
GTGCCAGGCTGCCTCCAAAGTAGTGACGACCGC
GTGCCAGGCTGCCTCCACCCC
GTGCCAGGCTGCCTCCAGAC
GTGCCAGGCTGCCTCCCGCTCGAGTCA
GTGCCAGGCTGCCTCCG
GTGCCAGGCTGCCTCCG
GTGCCAGGCTGCCTCCG
GTGCCAGGCTGCCTCCGACTACGAGCGATGTTGATCGTTACATAGAGCTCACTCCAGG
GTGCCAGGCTGCCTCCGC
GTGCCAGGCTGCCTCCGC
GTGCCAGGCTGCCTCCGC
GTGCCAGGCTGCCTCCGC
GTGCCAGGCTGCCTCCGC
GTGCCAGGCTGCCTCCGC
GTGCCAGGCTGCCTCCGC
GTGCCAGGCTGCCTCCGC
GTGCCAGGCTGCCTCCGC
GTGCCAGGCTGCCTCCGC
GTGCCAGGCTGCCTCCGC
GTGCCAGGCTGCCTCCGC
GTGCCAGGCTGCCTCCGC
GTGCCAGGCTGCCTCCGC
GTGCCAGGCTGCCTCCGCAC
GTGCCAGGCTGCCTCCGCACTATTCCCT
GTGCCAGGCTGCCTCCGCAGC
GTGCCAGGCTGCCTCCGCCAGCCGC
GTGCCAGGCTGCCTCCGCCCC
GTGCCAGGCTGCCTCCGCCCGAGCGGA
GTGCCAGGCTGCCTCCGCCCGGC
GTGCCAGGCTGCCTCCGCCGCTGGCC
GTGCCAGGCTGCCTCCGCGCCCT
GTGCCAGGCTGCCTCCGCGCCGATGTTCCGTGATTAAAA
GTGCCAGGCTGCCTCCGCTA
GTGCCAGGCTGCCTCCGCTAA
GTGCCAGGCTGCCTCCGCTAGCGCC
GTGCCAGGCTGCCTCCGCTC
GTGCCAGGCTGCCTCCGCTC
GTGCCAGGCTGCCTCCGCTC
GTGCCAGGCTGCCTCCGCTC
GTGCCAGGCTGCCTCCGCTC
GTGCCAGGCTGCCTCCGCTC
GTGCCAGGCTGCCTCCGCTC
GTGCCAGGCTGCCTCCGCTC
GTGCCAGGCTGCCTCCGCTC
GTGCCAGGCTGCCTCCGCTC
GTGCCAGGCTGCCTCCGCTC
GTGCCAGGCTGCCTCCGCTC
GTGCCAGGCTGCCTCCGCTC
GTGCCAGGCTGCCTCCGCTC
GTGCCAGGCTGCCTCCGCTC
GTGCCAGGCTGCCTCCGCTC
GTGCCAGGCTGCCTCCGCTC
GTGCCAGGCTGCCTCCGCTC
GTGCCAGGCTGCCTCCGCTC
GTGCCAGGCTGCCTCCGCTC
GTGCCAGGCTGCCTCCGCTC
GTGCCAGGCTGCCTCCGCTC
GTGCCAGGCTGCCTCCGCTC
GTGCCAGGCTGCCTCCGCTC
GTGCCAGGCTGCCTCCGCTC
GTGCCAGGCTGCCTCCGCTC
GTGCCAGGCTGCCTCCGCTCAAGGGGCTGACTTATTACC
GTGCCAGGCTGCCTCCGCTCAATTAACTTTCCTTTTCTACTTCTTCGCATGTCGC
GTGCCAGGCTGCCTCCGCTCACCCGCC
GTGCCAGGCTGCCTCCGCTCACCCT
GTGCCAGGCTGCCTCCGCTCACCCT
GTGCCAGGCTGCCTCCGCTCACGTCAC
GTGCCAGGCTGCCTCCGCTCC
GTGCCAGGCTGCCTCCGCTCC
GTGCCAGGCTGCCTCCGCTCC
GTGCCAGGCTGCCTCCGCTCC
GTGCCAGGCTGCCTCCGCTCC
GTGCCAGGCTGCCTCCGCTCCCTGCTCGTCCTAGAGTGTGGTA
GTGCCAGGCTGCCTCCGCTCCGCC
GTGCCAGGCTGCCTCCGCTCCTCTGTCAGGA
GTGCCAGGCTGCCTCCGCTCCTTTCCCGT
GTGCCAGGCTGCCTCCGCTCG
GTGCCAGGCTGCCTCCGCTCG
GTGCCAGGCTGCCTCCGCTCG
GTGCCAGGCTGCCTCCGCTCG
GTGCCAGGCTGCCTCCGCTCG
GTGCCAGGCTGCCTCCGCTCG
GTGCCAGGCTGCCTCCGCTCG
GTGCCAGGCTGCCTCCGCTCG
GTGCCAGGCTGCCTCCGCTCG
GTGCCAGGCTGCCTCCGCTCG
GTGCCAGGCTGCCTCCGCTCG
GTGCCAGGCTGCCTCCGCTCG
GTGCCAGGCTGCCTCCGCTCG
GTGCCAGGCTGCCTCCGCTCG
GTGCCAGGCTGCCTCCGCTCG
GTGCCAGGCTGCCTCCGCTCGA
GTGCCAGGCTGCCTCCGCTCGA
GTGCCAGGCTGCCTCCGCTCGA
GTGCCAGGCTGCCTCCGCTCGA
GTGCCAGGCTGCCTCCGCTCGA
GTGCCAGGCTGCCTCCGCTCGAACA
GTGCCAGGCTGCCTCCGCTCGAACC
GTGCCAGGCTGCCTCCGCTCGAACT
GTGCCAGGCTGCCTCCGCTCGAC
GTGCCAGGCTGCCTCCGCTCGAC
GTGCCAGGCTGCCTCCGCTCGAC
GTGCCAGGCTGCCTCCGCTCGAC
GTGCCAGGCTGCCTCCGCTCGAC
GTGCCAGGCTGCCTCCGCTCGAC
GTGCCAGGCTGCCTCCGCTCGAC
GTGCCAGGCTGCCTCCGCTCGAC
GTGCCAGGCTGCCTCCGCTCGACAAGG
GTGCCAGGCTGCCTCCGCTCGACC
GTGCCAGGCTGCCTCCGCTCGACC
GTGCCAGGCTGCCTCCGCTCGACC
GTGCCAGGCTGCCTCCGCTCGACC
GTGCCAGGCTGCCTCCGCTCGACC
GTGCCAGGCTGCCTCCGCTCGACC
GTGCCAGGCTGCCTCCGCTCGACC
GTGCCAGGCTGCCTCCGCTCGACCACC
GTGCCAGGCTGCCTCCGCTCGACCACC
GTGCCAGGCTGCCTCCGCTCGACCC
GTGCCAGGCTGCCTCCGCTCGACCC
GTGCCAGGCTGCCTCCGCTCGACCCC
GTGCCAGGCTGCCTCCGCTCGACCCC
GTGCCAGGCTGCCTCCGCTCGACCTTCCACACCTTCCCC
GTGCCAGGCTGCCTCCGCTCGACGAGCGATCAGTGTCTATCGCC
GTGCCAGGCTGCCTCCGCTCGACGC
GTGCCAGGCTGCCTCCGCTCGACGTA
GTGCCAGGCTGCCTCCGCTCGACGTC
GTGCCAGGCTGCCTCCGCTCGACT
GTGCCAGGCTGCCTCCGCTCGACTACCC
GTGCCAGGCTGCCTCCGCTCGACTAGGC
GTGCCAGGCTGCCTCCGCTCGACTAGGTA
GTGCCAGGCTGCCTCCGCTCGACTCCC
GTGCCAGGCTGCCTCCGCTCGACTCCC
GTGCCAGGCTGCCTCCGCTCGACTGG
GTGCCAGGCTGCCTCCGCTCGAG
GTGCCAGGCTGCCTCCGCTCGAGA
GTGCCAGGCTGCCTCCGCTCGAGAC
GTGCCAGGCTGCCTCCGCTCGAGAC
GTGCCAGGCTGCCTCCGCTCGAGACC
GTGCCAGGCTGCCTCCGCTCGAGAGGG
GTGCCAGGCTGCCTCCGCTCGAGCCCCATAG
GTGCCAGGCTGCCTCCGCTCGAGGAGGG
GTGCCAGGCTGCCTCCGCTCGAGGG
GTGCCAGGCTGCCTCCGCTCGAGGGC
GTGCCAGGCTGCCTCCGCTCGAGGGCCACCTT
GTGCCAGGCTGCCTCCGCTCGAGGGCTGCCTCGCTCGCCGCGAACGCT
GTGCCAGGCTGCCTCCGCTCGAGGGGTATCGACAGACC
GTGCCAGGCTGCCTCCGCTCGAGGGTATACCAGCCAGATTGAGC
GTGCCAGGCTGCCTCCGCTCGAGGGTATACCAGCCAGATTGAGC
GTGCCAGGCTGCCTCCGCTCGAGTAGC
GTGCCAGGCTGCCTCCGCTCGAGTCTAC
GTGCCAGGCTGCCTCCGCTCGAGTGGTTGCGT
GTGCCAGGCTGCCTCCGCTCGATAAAGAAG
GTGCCAGGCTGCCTCCGCTCGATACATATCCCCT
GTGCCAGGCTGCCTCCGCTCGATC
GTGCCAGGCTGCCTCCGCTCGATCTACGGCCTCGGCACTCCTGCGGGGTGCCGAGACCC
GTGCCAGGCTGCCTCCGCTCGATGCT
GTGCCAGGCTGCCTCCGCTCGATGGTTCCAGGTTTGGCTC
GTGCCAGGCTGCCTCCGCTCGC
GTGCCAGGCTGCCTCCGCTCGC
GTGCCAGGCTGCCTCCGCTCGC
GTGCCAGGCTGCCTCCGCTCGC
GTGCCAGGCTGCCTCCGCTCGCAC
GTGCCAGGCTGCCTCCGCTCGCAGGGGC
GTGCCAGGCTGCCTCCGCTCGCC
GTGCCAGGCTGCCTCCGCTCGCC
GTGCCAGGCTGCCTCCGCTCGCC
GTGCCAGGCTGCCTCCGCTCGCC
GTGCCAGGCTGCCTCCGCTCGCCACCGCTCCACC
GTGCCAGGCTGCCTCCGCTCGCCC
GTGCCAGGCTGCCTCCGCTCGCCC
GTGCCAGGCTGCCTCCGCTCGCCCC
GTGCCAGGCTGCCTCCGCTCGCCCCCTCTACTGCTTACGCTCC
GTGCCAGGCTGCCTCCGCTCGCCGTCC
GTGCCAGGCTGCCTCCGCTCGCTTTTGGC
GTGCCAGGCTGCCTCCGCTCGG
GTGCCAGGCTGCCTCCGCTCGG
GTGCCAGGCTGCCTCCGCTCGGCC
GTGCCAGGCTGCCTCCGCTCGGCCAAATAAGCTGACCC
GTGCCAGGCTGCCTCCGCTCGGCCAAATAAGCTGACCC
GTGCCAGGCTGCCTCCGCTCGGCCAC
GTGCCAGGCTGCCTCCGCTCGGCCCCCC
GTGCCAGGCTGCCTCCGCTCGGCCCCCTGCGAGATCCAAATGGCATCGGACGTGAAGATTTTGATACGC
GTGCCAGGCTGCCTCCGCTCGGCGCCACC
GTGCCAGGCTGCCTCCGCTCGGCGGTAACACAGTCC
GTGCCAGGCTGCCTCCGCTCGGGACCTTGTCGGAGTAGAACCACTGGGCGCCGGT
GTGCCAGGCTGCCTCCGCTCGGGC
GTGCCAGGCTGCCTCCGCTCGGGC
GTGCCAGGCTGCCTCCGCTCGGGC
GTGCCAGGCTGCCTCCGCTCGGGCGCC
GTGCCAGGCTGCCTCCGCTCGGGGC
GTGCCAGGCTGCCTCCGCTCGGGGGCCGAGTCACGGAT
GTGCCAGGCTGCCTCCGCTCGGGTAG
GTGCCAGGCTGCCTCCGCTCGGGTG
GTGCCAGGCTGCCTCCGCTCGGGTTACCC
GTGCCAGGCTGCCTCCGCTCGGGTTTTATATATATTCAGGTGCTGTTATTGCAGCGATCA
GTGCCAGGCTGCCTCCGCTCGGTGGTCTGACTCGTTACCT
GTGCCAGGCTGCCTCCGCTCGTAGCCGTTAT
GTGCCAGGCTGCCTCCGCTCGTC
GTGCCAGGCTGCCTCCGCTCGTCGACT
GTGCCAGGCTGCCTCCGCTCGTGTGCAGAGCCCT
GTGCCAGGCTGCCTCCGCTCGTGTGCAGGAC
GTGCCAGGCTGCCTCCGCTCT
GTGCCAGGCTGCCTCCGCTCTGC
GTGCCAGGCTGCCTCCGCTG
GTGCCAGGCTGCCTCCGCTGCCTACGC
GTGCCAGGCTGCCTCCGCTTGAGTATTTC
GTGCCAGGCTGCCTCCGGTCGCCTC
GTGCCAGGCTGCCTCCGTATACACC
GTGCCAGGCTGCCTCCGTCGGCACT
GTGCCAGGCTGCCTCCGTCTC
GTGCCAGGCTGCCTCGCCGC
GTGCCAGGCTGCCTCGTTGCCAGGCTGCCTCCGCTGCCCC
GTGCCAGGCTGCCTCTGCTACC
GTGCCAGGCTGCCTGCCGC
GTGCCAGGCTGCCTGCCGCTCG
GTGCCAGGCTGCCTGGG
GTGCCAGGCTGCGGCCC
GTGCCAGGCTGCTCCCC
GTGCCAGGCTGCTCCGATCC
GTGCCAGGCTGCTCCGCTACC
GTGCCAGGCTGCTCCGCTCG
GTGCCAGGCTGCTCCGGCCC
GTGCCAGGCTGCTCTCCACCTCCCTTTTGTGTTT
GTGCCAGGCTGCTTCCGC
GTGCCAGGCTGCTTCCGCTCGGGTCGCCAC
GTGCCAGGCTGGCCGCC
GTGCCAGGCTGGCCGGTGCCTCCGCTCACCAGTTC
GTGCCAGGCTGTC
GTGCCAGGCTGTCCGCAAGGAC
GTGCCAGGCTGTCTCCGCTCAGAC
GTGCCAGGCTTCG
GTGCCAGGG
GTGCCAGGG
GTGCCAGGG
GTGCCAGGG
GTGCCAGGG
GTGCCAGGG
GTGCCAGGG
GTGCCAGGG
GTGCCAGGG
GTGCCAGGG
GTGCCAGGG
GTGCCAGGGA
GTGCCAGGGAAATTCCC
GTGCCAGGGAC
GTGCCAGGGACATGCCTCCGCTACGT
GTGCCAGGGACCTCCGCTCGC
GTGCCAGGGACTCTACAACGT
GTGCCAGGGAG
GTGCCAGGGAGACT
GTGCCAGGGATCC
GTGCCAGGGATGCCTCCACTG
GTGCCAGGGATGCCTCCGCATACGCTTTTTAATATCACCCCCATTGT
GTGCCAGGGATGCCTCCGCTAATGCCTACTT
GTGCCAGGGATGCCTCCGCTCGATAGG
GTGCCAGGGATGCCTCCGCTCGC
GTGCCAGGGATGCCTCCGCTCGCGC
GTGCCAGGGATGCCTCCGCTGCGCAGGGGC
GTGCCAGGGC
GTGCCAGGGC
GTGCCAGGGC
GTGCCAGGGC
GTGCCAGGGC
GTGCCAGGGC
GTGCCAGGGC
GTGCCAGGGC
GTGCCAGGGC
GTGCCAGGGC
GTGCCAGGGC
GTGCCAGGGC
GTGCCAGGGC
GTGCCAGGGC
GTGCCAGGGC
GTGCCAGGGC
GTGCCAGGGC
GTGCCAGGGC
GTGCCAGGGC
GTGCCAGGGC
GTGCCAGGGC
GTGCCAGGGC
GTGCCAGGGC
GTGCCAGGGC
GTGCCAGGGC
GTGCCAGGGC
GTGCCAGGGC
GTGCCAGGGC
GTGCCAGGGC
GTGCCAGGGC
GTGCCAGGGC
GTGCCAGGGC
GTGCCAGGGC
GTGCCAGGGC
GTGCCAGGGC
GTGCCAGGGC
GTGCCAGGGC
GTGCCAGGGC
GTGCCAGGGC
GTGCCAGGGC
GTGCCAGGGC
GTGCCAGGGC
GTGCCAGGGC
GTGCCAGGGC
GTGCCAGGGC
GTGCCAGGGC
GTGCCAGGGC
GTGCCAGGGC
GTGCCAGGGC
GTGCCAGGGC
GTGCCAGGGC
GTGCCAGGGC
GTGCCAGGGC
GTGCCAGGGC
GTGCCAGGGC
GTGCCAGGGC
GTGCCAGGGC
GTGCCAGGGC
GTGCCAGGGC
GTGCCAGGGC
GTGCCAGGGC
GTGCCAGGGC
GTGCCAGGGC
GTGCCAGGGC
GTGCCAGGGC
GTGCCAGGGC
GTGCCAGGGC
GTGCCAGGGC
GTGCCAGGGC
GTGCCAGGGC
GTGCCAGGGC
GTGCCAGGGC
GTGCCAGGGC
GTGCCAGGGC
GTGCCAGGGC
GTGCCAGGGC
GTGCCAGGGC
GTGCCAGGGC
GTGCCAGGGC
GTGCCAGGGC
GTGCCAGGGC
GTGCCAGGGC
GTGCCAGGGC
GTGCCAGGGC
GTGCCAGGGC
GTGCCAGGGC
GTGCCAGGGC
GTGCCAGGGC
GTGCCAGGGC
GTGCCAGGGC
GTGCCAGGGC
GTGCCAGGGC
GTGCCAGGGC
GTGCCAGGGC
GTGCCAGGGC
GTGCCAGGGC
GTGCCAGGGC
GTGCCAGGGC
GTGCCAGGGC
GTGCCAGGGC
GTGCCAGGGC
GTGCCAGGGC
GTGCCAGGGC
GTGCCAGGGC
GTGCCAGGGC
GTGCCAGGGC
GTGCCAGGGC
GTGCCAGGGC
GTGCCAGGGC
GTGCCAGGGC
GTGCCAGGGC
GTGCCAGGGC
GTGCCAGGGC
GTGCCAGGGC
GTGCCAGGGC
GTGCCAGGGC
GTGCCAGGGC
GTGCCAGGGC
GTGCCAGGGC
GTGCCAGGGC
GTGCCAGGGC
GTGCCAGGGC
GTGCCAGGGC
GTGCCAGGGC
GTGCCAGGGC
GTGCCAGGGC
GTGCCAGGGC
GTGCCAGGGC
GTGCCAGGGC
GTGCCAGGGC
GTGCCAGGGC
GTGCCAGGGC
GTGCCAGGGC
GTGCCAGGGC
GTGCCAGGGC
GTGCCAGGGC
GTGCCAGGGC
GTGCCAGGGC
GTGCCAGGGC
GTGCCAGGGC
GTGCCAGGGC
GTGCCAGGGC
GTGCCAGGGC
GTGCCAGGGC
GTGCCAGGGC
GTGCCAGGGC
GTGCCAGGGC
GTGCCAGGGC
GTGCCAGGGC
GTGCCAGGGC
GTGCCAGGGC
GTGCCAGGGC
GTGCCAGGGC
GTGCCAGGGC
GTGCCAGGGC
GTGCCAGGGC
GTGCCAGGGC
GTGCCAGGGC
GTGCCAGGGC
GTGCCAGGGC
GTGCCAGGGC
GTGCCAGGGC
GTGCCAGGGC
GTGCCAGGGC
GTGCCAGGGC
GTGCCAGGGC
GTGCCAGGGC
GTGCCAGGGC
GTGCCAGGGC
GTGCCAGGGC
GTGCCAGGGC
GTGCCAGGGC
GTGCCAGGGC
GTGCCAGGGC
GTGCCAGGGC
GTGCCAGGGC
GTGCCAGGGC
GTGCCAGGGC
GTGCCAGGGC
GTGCCAGGGC
GTGCCAGGGC
GTGCCAGGGC
GTGCCAGGGC
GTGCCAGGGC
GTGCCAGGGC
GTGCCAGGGC
GTGCCAGGGC
GTGCCAGGGC
GTGCCAGGGC
GTGCCAGGGC
GTGCCAGGGC
GTGCCAGGGC
GTGCCAGGGC
GTGCCAGGGC
GTGCCAGGGC
GTGCCAGGGC
GTGCCAGGGC
GTGCCAGGGC
GTGCCAGGGC
GTGCCAGGGC
GTGCCAGGGC
GTGCCAGGGC
GTGCCAGGGC
GTGCCAGGGC
GTGCCAGGGC
GTGCCAGGGC
GTGCCAGGGC
GTGCCAGGGC
GTGCCAGGGCAC
GTGCCAGGGCACC
GTGCCAGGGCACGTC
GTGCCAGGGCACTCCGCGAGGAAGAACCACGCGAACTTCATCGACGA
GTGCCAGGGCAGACCGTC
GTGCCAGGGCAGCC
GTGCCAGGGCAGCCTCCGCTC
GTGCCAGGGCAGCCTCCGTTCGGC
GTGCCAGGGCATATTGATGAAAGCATTCATGGACT
GTGCCAGGGCATGCCTCCGCTCGACC
GTGCCAGGGCC
GTGCCAGGGCC
GTGCCAGGGCC
GTGCCAGGGCCACGTAATACAAAGGCACCACTACT
GTGCCAGGGCCAG
GTGCCAGGGCCCG
GTGCCAGGGCCGCCTCCGCACGC
GTGCCAGGGCCGCCTCCGCTC
GTGCCAGGGCCGCCTCCGCTCGAGC
GTGCCAGGGCCGCCTCCGCTCGCACCAGGCTGCTAGCGGC
GTGCCAGGGCCGCCTCCGGGGCCACGTCGAAGTGC
GTGCCAGGGCCTC
GTGCCAGGGCCTTCGAGCGGAGGCAGCCCTGGCACAC
GTGCCAGGGCGCCCCC
GTGCCAGGGCGCCTCCGCTC
GTGCCAGGGCGCCTCCGCTCGAC
GTGCCAGGGCGCCTCCGCTCGC
GTGCCAGGGCGGCCTCCCGCTCGA
GTGCCAGGGCGGTACC
GTGCCAGGGCGGTACC
GTGCCAGGGCT
GTGCCAGGGCT
GTGCCAGGGCT
GTGCCAGGGCTA
GTGCCAGGGCTAC
GTGCCAGGGCTAC
GTGCCAGGGCTACAACTAC
GTGCCAGGGCTACC
GTGCCAGGGCTACCTCCGC
GTGCCAGGGCTACCTCCGC
GTGCCAGGGCTACCTCCGCT
GTGCCAGGGCTACCTCCGCTC
GTGCCAGGGCTACCTCCGCTC
GTGCCAGGGCTACCTCCGCTCG
GTGCCAGGGCTACCTCCGCTCG
GTGCCAGGGCTACCTCCGCTCGACGC
GTGCCAGGGCTACCTCCGCTCGAGTGGAGG
GTGCCAGGGCTACCTCCGCTCGCTCACCCC
GTGCCAGGGCTACCTCCGCTCGGCCGGC
GTGCCAGGGCTACCTCCGCTCGGCGTCT
GTGCCAGGGCTACCTCCGCTCGGGAGC
GTGCCAGGGCTACCTCCGCTCGTGCTGTCCCTG
GTGCCAGGGCTACGCCGTGAGTCAACC
GTGCCAGGGCTAT
GTGCCAGGGCTATCTCCGCTCGACCGAGCGGAGGCAGCCCTGTCACAGC
GTGCCAGGGCTATGGT
GTGCCAGGGCTATTAAGACAGA
GTGCCAGGGCTC
GTGCCAGGGCTCC
GTGCCAGGGCTCCACTC
GTGCCAGGGCTCCTC
GTGCCAGGGCTCCTCC
GTGCCAGGGCTCCTCCC
GTGCCAGGGCTCCTCCGCTCGACC
GTGCCAGGGCTCCTCCGTCGAAACCCC
GTGCCAGGGCTCGCCTCCGCTCGACCG
GTGCCAGGGCTCTCCGACTA
GTGCCAGGGCTCTCCGTCCGCTCGGCCCATCC
GTGCCAGGGCTCTCGTCGGAACTCAACCACATCGTGTGAAAATCACCTGAGCGT
GTGCCAGGGCTG
GTGCCAGGGCTG
GTGCCAGGGCTG
GTGCCAGGGCTG
GTGCCAGGGCTG
GTGCCAGGGCTG
GTGCCAGGGCTG
GTGCCAGGGCTG
GTGCCAGGGCTGA
GTGCCAGGGCTGACTCC
GTGCCAGGGCTGACTCCACGGC
GTGCCAGGGCTGACTCCGGGGC
GTGCCAGGGCTGACTGCGACGGCGGTGGCGC
GTGCCAGGGCTGAGC
GTGCCAGGGCTGAGCGGC
GTGCCAGGGCTGAGGGGACCAATTTTGATACA
GTGCCAGGGCTGC
GTGCCAGGGCTGC
GTGCCAGGGCTGC
GTGCCAGGGCTGC
GTGCCAGGGCTGC
GTGCCAGGGCTGC
GTGCCAGGGCTGC
GTGCCAGGGCTGC
GTGCCAGGGCTGC
GTGCCAGGGCTGC
GTGCCAGGGCTGC
GTGCCAGGGCTGC
GTGCCAGGGCTGC
GTGCCAGGGCTGC
GTGCCAGGGCTGC
GTGCCAGGGCTGC
GTGCCAGGGCTGC
GTGCCAGGGCTGC
GTGCCAGGGCTGC
GTGCCAGGGCTGC
GTGCCAGGGCTGC
GTGCCAGGGCTGC
GTGCCAGGGCTGC
GTGCCAGGGCTGC
GTGCCAGGGCTGC
GTGCCAGGGCTGC
GTGCCAGGGCTGC
GTGCCAGGGCTGC
GTGCCAGGGCTGCA
GTGCCAGGGCTGCAC
GTGCCAGGGCTGCAC
GTGCCAGGGCTGCACCCC
GTGCCAGGGCTGCACGAGC
GTGCCAGGGCTGCACT
GTGCCAGGGCTGCAGC
GTGCCAGGGCTGCAGCCAGC
GTGCCAGGGCTGCATCCGCTCGA
GTGCCAGGGCTGCATCCGCTCGACTCGAGCGGAGGCTGCCTGGCACACGTCCTCCCCGCGGACCGGCGCCGG
GTGCCAGGGCTGCATCCGCTGCGC
GTGCCAGGGCTGCC
GTGCCAGGGCTGCC
GTGCCAGGGCTGCC
GTGCCAGGGCTGCC
GTGCCAGGGCTGCC
GTGCCAGGGCTGCC
GTGCCAGGGCTGCC
GTGCCAGGGCTGCC
GTGCCAGGGCTGCC
GTGCCAGGGCTGCC
GTGCCAGGGCTGCC
GTGCCAGGGCTGCC
GTGCCAGGGCTGCC
GTGCCAGGGCTGCC
GTGCCAGGGCTGCC
GTGCCAGGGCTGCC
GTGCCAGGGCTGCC
GTGCCAGGGCTGCC
GTGCCAGGGCTGCC
GTGCCAGGGCTGCC
GTGCCAGGGCTGCC
GTGCCAGGGCTGCC
GTGCCAGGGCTGCC
GTGCCAGGGCTGCC
GTGCCAGGGCTGCC
GTGCCAGGGCTGCC
GTGCCAGGGCTGCC
GTGCCAGGGCTGCC
GTGCCAGGGCTGCC
GTGCCAGGGCTGCC
GTGCCAGGGCTGCC
GTGCCAGGGCTGCC
GTGCCAGGGCTGCC
GTGCCAGGGCTGCC
GTGCCAGGGCTGCC
GTGCCAGGGCTGCC
GTGCCAGGGCTGCC
GTGCCAGGGCTGCC
GTGCCAGGGCTGCC
GTGCCAGGGCTGCC
GTGCCAGGGCTGCC
GTGCCAGGGCTGCC
GTGCCAGGGCTGCC
GTGCCAGGGCTGCC
GTGCCAGGGCTGCC
GTGCCAGGGCTGCC
GTGCCAGGGCTGCC
GTGCCAGGGCTGCC
GTGCCAGGGCTGCC
GTGCCAGGGCTGCC
GTGCCAGGGCTGCC
GTGCCAGGGCTGCC
GTGCCAGGGCTGCC
GTGCCAGGGCTGCC
GTGCCAGGGCTGCC
GTGCCAGGGCTGCC
GTGCCAGGGCTGCC
GTGCCAGGGCTGCC
GTGCCAGGGCTGCC
GTGCCAGGGCTGCC
GTGCCAGGGCTGCC
GTGCCAGGGCTGCC
GTGCCAGGGCTGCC
GTGCCAGGGCTGCC
GTGCCAGGGCTGCC
GTGCCAGGGCTGCC
GTGCCAGGGCTGCC
GTGCCAGGGCTGCC
GTGCCAGGGCTGCC
GTGCCAGGGCTGCCAACGCTCGACTAGT
GTGCCAGGGCTGCCAACGCTCGACTAGT
GTGCCAGGGCTGCCAC
GTGCCAGGGCTGCCAC
GTGCCAGGGCTGCCACCTAT
GTGCCAGGGCTGCCACGT
GTGCCAGGGCTGCCACTAGGTA
GTGCCAGGGCTGCCAGCGCT
GTGCCAGGGCTGCCATCGGT
GTGCCAGGGCTGCCCACGAG
GTGCCAGGGCTGCCCC
GTGCCAGGGCTGCCCCCGCCCCTACGTATTCTCCGTCACGGG
GTGCCAGGGCTGCCCCCGCTCGAGGATCAGCAGGT
GTGCCAGGGCTGCCCCCGCTCGAGGATCAGCAGGT
GTGCCAGGGCTGCCCG
GTGCCAGGGCTGCCCGCGGC
GTGCCAGGGCTGCCCGCTGC
GTGCCAGGGCTGCCCTGAGC
GTGCCAGGGCTGCCCTGGACGTGTGCCAGGGCTGCCTCCGCTCGGGGTAGTTT
GTGCCAGGGCTGCCGATC
GTGCCAGGGCTGCCGGC
GTGCCAGGGCTGCCT
GTGCCAGGGCTGCCT
GTGCCAGGGCTGCCT
GTGCCAGGGCTGCCT
GTGCCAGGGCTGCCT
GTGCCAGGGCTGCCT
GTGCCAGGGCTGCCT
GTGCCAGGGCTGCCT
GTGCCAGGGCTGCCT
GTGCCAGGGCTGCCTAATGGTTATTAGGCAGCCC
GTGCCAGGGCTGCCTACC
GTGCCAGGGCTGCCTACCCC
GTGCCAGGGCTGCCTACCGCGCCTAT
GTGCCAGGGCTGCCTACGCTCAAGATC
GTGCCAGGGCTGCCTACGCTCC
GTGCCAGGGCTGCCTACGGCGGTGGCGGAACGGTATACAACTTGC
GTGCCAGGGCTGCCTACGGCGGTGGCGGAACGGTATACACTTGC
GTGCCAGGGCTGCCTACTGCCCCG
GTGCCAGGGCTGCCTAGACCCT
GTGCCAGGGCTGCCTAGCC
GTGCCAGGGCTGCCTAGGGTGTTCATTTCTTCCACTATCC
GTGCCAGGGCTGCCTATATCC
GTGCCAGGGCTGCCTATGG
GTGCCAGGGCTGCCTATGGTAC
GTGCCAGGGCTGCCTC
GTGCCAGGGCTGCCTC
GTGCCAGGGCTGCCTC
GTGCCAGGGCTGCCTC
GTGCCAGGGCTGCCTC
GTGCCAGGGCTGCCTC
GTGCCAGGGCTGCCTC
GTGCCAGGGCTGCCTC
GTGCCAGGGCTGCCTC
GTGCCAGGGCTGCCTC
GTGCCAGGGCTGCCTC
GTGCCAGGGCTGCCTC
GTGCCAGGGCTGCCTC
GTGCCAGGGCTGCCTC
GTGCCAGGGCTGCCTC
GTGCCAGGGCTGCCTC
GTGCCAGGGCTGCCTC
GTGCCAGGGCTGCCTC
GTGCCAGGGCTGCCTC
GTGCCAGGGCTGCCTC
GTGCCAGGGCTGCCTC
GTGCCAGGGCTGCCTC
GTGCCAGGGCTGCCTC
GTGCCAGGGCTGCCTCA
GTGCCAGGGCTGCCTCAAAAGTCT
GTGCCAGGGCTGCCTCAC
GTGCCAGGGCTGCCTCACATGCTCAATGTCGTTAATATCA
GTGCCAGGGCTGCCTCACC
GTGCCAGGGCTGCCTCACCAAGATGAAAAGAACAT
GTGCCAGGGCTGCCTCACCGCC
GTGCCAGGGCTGCCTCACCTG
GTGCCAGGGCTGCCTCACGACCGGC
GTGCCAGGGCTGCCTCACGTCCAC
GTGCCAGGGCTGCCTCACGTGGGG
GTGCCAGGGCTGCCTCACTC
GTGCCAGGGCTGCCTCACTTAGCTAATAAAGTATATAAAGG
GTGCCAGGGCTGCCTCACTTTAGCTAATAAAAGTATATAAAGG
GTGCCAGGGCTGCCTCAGC
GTGCCAGGGCTGCCTCAGCTCGACTCGCT
GTGCCAGGGCTGCCTCC
GTGCCAGGGCTGCCTCC
GTGCCAGGGCTGCCTCC
GTGCCAGGGCTGCCTCC
GTGCCAGGGCTGCCTCC
GTGCCAGGGCTGCCTCC
GTGCCAGGGCTGCCTCC
GTGCCAGGGCTGCCTCC
GTGCCAGGGCTGCCTCC
GTGCCAGGGCTGCCTCC
GTGCCAGGGCTGCCTCC
GTGCCAGGGCTGCCTCC
GTGCCAGGGCTGCCTCC
GTGCCAGGGCTGCCTCC
GTGCCAGGGCTGCCTCC
GTGCCAGGGCTGCCTCC
GTGCCAGGGCTGCCTCC
GTGCCAGGGCTGCCTCC
GTGCCAGGGCTGCCTCC
GTGCCAGGGCTGCCTCC
GTGCCAGGGCTGCCTCC
GTGCCAGGGCTGCCTCC
GTGCCAGGGCTGCCTCC
GTGCCAGGGCTGCCTCC
GTGCCAGGGCTGCCTCC
GTGCCAGGGCTGCCTCC
GTGCCAGGGCTGCCTCC
GTGCCAGGGCTGCCTCCA
GTGCCAGGGCTGCCTCCA
GTGCCAGGGCTGCCTCCA
GTGCCAGGGCTGCCTCCAC
GTGCCAGGGCTGCCTCCAC
GTGCCAGGGCTGCCTCCACCGC
GTGCCAGGGCTGCCTCCACCGCAGTAGT
GTGCCAGGGCTGCCTCCACCTTCATCAATATTATGAGTGGC
GTGCCAGGGCTGCCTCCACTAGCAAATTTCATTTGGATACTTTTTTGGTAGG
GTGCCAGGGCTGCCTCCACTCG
GTGCCAGGGCTGCCTCCACTCGAACATAGCGT
GTGCCAGGGCTGCCTCCACTCGCCGCT
GTGCCAGGGCTGCCTCCACTCGGGC
GTGCCAGGGCTGCCTCCATCC
GTGCCAGGGCTGCCTCCC
GTGCCAGGGCTGCCTCCC
GTGCCAGGGCTGCCTCCC
GTGCCAGGGCTGCCTCCC
GTGCCAGGGCTGCCTCCC
GTGCCAGGGCTGCCTCCC
GTGCCAGGGCTGCCTCCCC
GTGCCAGGGCTGCCTCCCC
GTGCCAGGGCTGCCTCCCC
GTGCCAGGGCTGCCTCCCCTAGT
GTGCCAGGGCTGCCTCCCCTCGAC
GTGCCAGGGCTGCCTCCCCTCGACGTGAGCCAAAGAG
GTGCCAGGGCTGCCTCCCG
GTGCCAGGGCTGCCTCCCTGCC
GTGCCAGGGCTGCCTCCCTGGTC
GTGCCAGGGCTGCCTCCG
GTGCCAGGGCTGCCTCCG
GTGCCAGGGCTGCCTCCG
GTGCCAGGGCTGCCTCCG
GTGCCAGGGCTGCCTCCG
GTGCCAGGGCTGCCTCCG
GTGCCAGGGCTGCCTCCG
GTGCCAGGGCTGCCTCCG
GTGCCAGGGCTGCCTCCG
GTGCCAGGGCTGCCTCCG
GTGCCAGGGCTGCCTCCGACAGGTTTATTTATTAATCTCCTCCC
GTGCCAGGGCTGCCTCCGACCATGGC
GTGCCAGGGCTGCCTCCGACGAGCGTAGCTGGT
GTGCCAGGGCTGCCTCCGACTC
GTGCCAGGGCTGCCTCCGACTCGTTACGCATATA
GTGCCAGGGCTGCCTCCGAGTATCCC
GTGCCAGGGCTGCCTCCGAT
GTGCCAGGGCTGCCTCCGC
GTGCCAGGGCTGCCTCCGC
GTGCCAGGGCTGCCTCCGC
GTGCCAGGGCTGCCTCCGC
GTGCCAGGGCTGCCTCCGC
GTGCCAGGGCTGCCTCCGC
GTGCCAGGGCTGCCTCCGC
GTGCCAGGGCTGCCTCCGC
GTGCCAGGGCTGCCTCCGC
GTGCCAGGGCTGCCTCCGC
GTGCCAGGGCTGCCTCCGC
GTGCCAGGGCTGCCTCCGC
GTGCCAGGGCTGCCTCCGC
GTGCCAGGGCTGCCTCCGC
GTGCCAGGGCTGCCTCCGC
GTGCCAGGGCTGCCTCCGC
GTGCCAGGGCTGCCTCCGC
GTGCCAGGGCTGCCTCCGC
GTGCCAGGGCTGCCTCCGC
GTGCCAGGGCTGCCTCCGC
GTGCCAGGGCTGCCTCCGC
GTGCCAGGGCTGCCTCCGC
GTGCCAGGGCTGCCTCCGC
GTGCCAGGGCTGCCTCCGC
GTGCCAGGGCTGCCTCCGC
GTGCCAGGGCTGCCTCCGC
GTGCCAGGGCTGCCTCCGC
GTGCCAGGGCTGCCTCCGC
GTGCCAGGGCTGCCTCCGC
GTGCCAGGGCTGCCTCCGC
GTGCCAGGGCTGCCTCCGC
GTGCCAGGGCTGCCTCCGC
GTGCCAGGGCTGCCTCCGC
GTGCCAGGGCTGCCTCCGC
GTGCCAGGGCTGCCTCCGCA
GTGCCAGGGCTGCCTCCGCACAC
GTGCCAGGGCTGCCTCCGCACGA
GTGCCAGGGCTGCCTCCGCACGAGGTCAGAAGGGT
GTGCCAGGGCTGCCTCCGCAGCC
GTGCCAGGGCTGCCTCCGCAGGT
GTGCCAGGGCTGCCTCCGCAGTGCCGAGCGGAGGGGATTAAAGGGT
GTGCCAGGGCTGCCTCCGCAGTGCCGAGCGGAGGGGATTAAAGGGT
GTGCCAGGGCTGCCTCCGCC
GTGCCAGGGCTGCCTCCGCCCCAC
GTGCCAGGGCTGCCTCCGCCCGAGCGGA
GTGCCAGGGCTGCCTCCGCCCGC
GTGCCAGGGCTGCCTCCGCCCGCC
GTGCCAGGGCTGCCTCCGCCCGCC
GTGCCAGGGCTGCCTCCGCCCGCCCAC
GTGCCAGGGCTGCCTCCGCCGAC
GTGCCAGGGCTGCCTCCGCG
GTGCCAGGGCTGCCTCCGCGACCAC
GTGCCAGGGCTGCCTCCGCGAGGAG
GTGCCAGGGCTGCCTCCGCGCGACGGT
GTGCCAGGGCTGCCTCCGCGCGACGGT
GTGCCAGGGCTGCCTCCGCGT
GTGCCAGGGCTGCCTCCGCT
GTGCCAGGGCTGCCTCCGCT
GTGCCAGGGCTGCCTCCGCT
GTGCCAGGGCTGCCTCCGCT
GTGCCAGGGCTGCCTCCGCT
GTGCCAGGGCTGCCTCCGCT
GTGCCAGGGCTGCCTCCGCT
GTGCCAGGGCTGCCTCCGCT
GTGCCAGGGCTGCCTCCGCT
GTGCCAGGGCTGCCTCCGCT
GTGCCAGGGCTGCCTCCGCT
GTGCCAGGGCTGCCTCCGCT
GTGCCAGGGCTGCCTCCGCT
GTGCCAGGGCTGCCTCCGCT
GTGCCAGGGCTGCCTCCGCTAAGCGT
GTGCCAGGGCTGCCTCCGCTAAGCTACA
GTGCCAGGGCTGCCTCCGCTACAGATCACGAGAAAAGAATTCTAG
GTGCCAGGGCTGCCTCCGCTACATTAATTCTTCGGCGTAAAGAAACGTC
GTGCCAGGGCTGCCTCCGCTACCAGTGT
GTGCCAGGGCTGCCTCCGCTACCCACT
GTGCCAGGGCTGCCTCCGCTACTCCAGGTCGTACC
GTGCCAGGGCTGCCTCCGCTACTTTTCCCGACCC
GTGCCAGGGCTGCCTCCGCTAGAC
GTGCCAGGGCTGCCTCCGCTAGC
GTGCCAGGGCTGCCTCCGCTAGCATAGTGGTTTGCCGTTACCGCTCCAGCCTGCGCGTCGTGTGC
GTGCCAGGGCTGCCTCCGCTAGCC
GTGCCAGGGCTGCCTCCGCTAGCCC
GTGCCAGGGCTGCCTCCGCTAGCCCACT
GTGCCAGGGCTGCCTCCGCTAGGCT
GTGCCAGGGCTGCCTCCGCTAGGGG
GTGCCAGGGCTGCCTCCGCTAGGGG
GTGCCAGGGCTGCCTCCGCTATA
GTGCCAGGGCTGCCTCCGCTATATACCGTTTTGCAGCGGGGTTCCGTCACT
GTGCCAGGGCTGCCTCCGCTATCCC
GTGCCAGGGCTGCCTCCGCTATCCC
GTGCCAGGGCTGCCTCCGCTATCGCT
GTGCCAGGGCTGCCTCCGCTC
GTGCCAGGGCTGCCTCCGCTC
GTGCCAGGGCTGCCTCCGCTC
GTGCCAGGGCTGCCTCCGCTC
GTGCCAGGGCTGCCTCCGCTC
GTGCCAGGGCTGCCTCCGCTC
GTGCCAGGGCTGCCTCCGCTC
GTGCCAGGGCTGCCTCCGCTC
GTGCCAGGGCTGCCTCCGCTC
GTGCCAGGGCTGCCTCCGCTC
GTGCCAGGGCTGCCTCCGCTC
GTGCCAGGGCTGCCTCCGCTC
GTGCCAGGGCTGCCTCCGCTC
GTGCCAGGGCTGCCTCCGCTC
GTGCCAGGGCTGCCTCCGCTC
GTGCCAGGGCTGCCTCCGCTC
GTGCCAGGGCTGCCTCCGCTC
GTGCCAGGGCTGCCTCCGCTC
GTGCCAGGGCTGCCTCCGCTC
GTGCCAGGGCTGCCTCCGCTC
GTGCCAGGGCTGCCTCCGCTC
GTGCCAGGGCTGCCTCCGCTC
GTGCCAGGGCTGCCTCCGCTC
GTGCCAGGGCTGCCTCCGCTC
GTGCCAGGGCTGCCTCCGCTC
GTGCCAGGGCTGCCTCCGCTC
GTGCCAGGGCTGCCTCCGCTC
GTGCCAGGGCTGCCTCCGCTC
GTGCCAGGGCTGCCTCCGCTC
GTGCCAGGGCTGCCTCCGCTC
GTGCCAGGGCTGCCTCCGCTC
GTGCCAGGGCTGCCTCCGCTC
GTGCCAGGGCTGCCTCCGCTC
GTGCCAGGGCTGCCTCCGCTC
GTGCCAGGGCTGCCTCCGCTC
GTGCCAGGGCTGCCTCCGCTC
GTGCCAGGGCTGCCTCCGCTC
GTGCCAGGGCTGCCTCCGCTC
GTGCCAGGGCTGCCTCCGCTC
GTGCCAGGGCTGCCTCCGCTC
GTGCCAGGGCTGCCTCCGCTC
GTGCCAGGGCTGCCTCCGCTC
GTGCCAGGGCTGCCTCCGCTC
GTGCCAGGGCTGCCTCCGCTC
GTGCCAGGGCTGCCTCCGCTC
GTGCCAGGGCTGCCTCCGCTCA
GTGCCAGGGCTGCCTCCGCTCA
GTGCCAGGGCTGCCTCCGCTCAACAAC
GTGCCAGGGCTGCCTCCGCTCAACC
GTGCCAGGGCTGCCTCCGCTCAACGAGC
GTGCCAGGGCTGCCTCCGCTCACC
GTGCCAGGGCTGCCTCCGCTCACC
GTGCCAGGGCTGCCTCCGCTCACCC
GTGCCAGGGCTGCCTCCGCTCACCC
GTGCCAGGGCTGCCTCCGCTCACCC
GTGCCAGGGCTGCCTCCGCTCACCCATGTATTTATATCGAGCGCAGGCAGC
GTGCCAGGGCTGCCTCCGCTCACGACAATCCAC
GTGCCAGGGCTGCCTCCGCTCACGCAGTAAAAAATAGTGAGGAACT
GTGCCAGGGCTGCCTCCGCTCACTTCAATTTTGTTCTGTGCCGGGGCT
GTGCCAGGGCTGCCTCCGCTCACTTCC
GTGCCAGGGCTGCCTCCGCTCAGACTACTGTGATACTTTGTTTTTATTACATAGC
GTGCCAGGGCTGCCTCCGCTCAGACTACTGTGATACTTTGTTTTTATTACATAGC
GTGCCAGGGCTGCCTCCGCTCAGC
GTGCCAGGGCTGCCTCCGCTCAGCAC
GTGCCAGGGCTGCCTCCGCTCAGCAC
GTGCCAGGGCTGCCTCCGCTCAGCACACCATGAATAGCTTTTTTTTTTTTTTA
GTGCCAGGGCTGCCTCCGCTCATCACGTCAGGGAA
GTGCCAGGGCTGCCTCCGCTCC
GTGCCAGGGCTGCCTCCGCTCC
GTGCCAGGGCTGCCTCCGCTCC
GTGCCAGGGCTGCCTCCGCTCC
GTGCCAGGGCTGCCTCCGCTCC
GTGCCAGGGCTGCCTCCGCTCC
GTGCCAGGGCTGCCTCCGCTCCAC
GTGCCAGGGCTGCCTCCGCTCCAC
GTGCCAGGGCTGCCTCCGCTCCAC
GTGCCAGGGCTGCCTCCGCTCCACCCC
GTGCCAGGGCTGCCTCCGCTCCACGGATTTT
GTGCCAGGGCTGCCTCCGCTCCATC
GTGCCAGGGCTGCCTCCGCTCCATC
GTGCCAGGGCTGCCTCCGCTCCCC
GTGCCAGGGCTGCCTCCGCTCCCCC
GTGCCAGGGCTGCCTCCGCTCCCCGAGC
GTGCCAGGGCTGCCTCCGCTCCCCGAGC
GTGCCAGGGCTGCCTCCGCTCCCCTTACAT
GTGCCAGGGCTGCCTCCGCTCCCG
GTGCCAGGGCTGCCTCCGCTCCCTATTGAA
GTGCCAGGGCTGCCTCCGCTCCGACG
GTGCCAGGGCTGCCTCCGCTCCGCATACGGTGACGCAACTCTTACCAGCC
GTGCCAGGGCTGCCTCCGCTCG
GTGCCAGGGCTGCCTCCGCTCG
GTGCCAGGGCTGCCTCCGCTCG
GTGCCAGGGCTGCCTCCGCTCG
GTGCCAGGGCTGCCTCCGCTCG
GTGCCAGGGCTGCCTCCGCTCG
GTGCCAGGGCTGCCTCCGCTCG
GTGCCAGGGCTGCCTCCGCTCG
GTGCCAGGGCTGCCTCCGCTCG
GTGCCAGGGCTGCCTCCGCTCG
GTGCCAGGGCTGCCTCCGCTCG
GTGCCAGGGCTGCCTCCGCTCG
GTGCCAGGGCTGCCTCCGCTCG
GTGCCAGGGCTGCCTCCGCTCG
GTGCCAGGGCTGCCTCCGCTCG
GTGCCAGGGCTGCCTCCGCTCG
GTGCCAGGGCTGCCTCCGCTCG
GTGCCAGGGCTGCCTCCGCTCG
GTGCCAGGGCTGCCTCCGCTCG
GTGCCAGGGCTGCCTCCGCTCG
GTGCCAGGGCTGCCTCCGCTCG
GTGCCAGGGCTGCCTCCGCTCG
GTGCCAGGGCTGCCTCCGCTCG
GTGCCAGGGCTGCCTCCGCTCG
GTGCCAGGGCTGCCTCCGCTCG
GTGCCAGGGCTGCCTCCGCTCG
GTGCCAGGGCTGCCTCCGCTCG
GTGCCAGGGCTGCCTCCGCTCG
GTGCCAGGGCTGCCTCCGCTCG
GTGCCAGGGCTGCCTCCGCTCG
GTGCCAGGGCTGCCTCCGCTCG
GTGCCAGGGCTGCCTCCGCTCG
GTGCCAGGGCTGCCTCCGCTCG
GTGCCAGGGCTGCCTCCGCTCG
GTGCCAGGGCTGCCTCCGCTCG
GTGCCAGGGCTGCCTCCGCTCG
GTGCCAGGGCTGCCTCCGCTCG
GTGCCAGGGCTGCCTCCGCTCG
GTGCCAGGGCTGCCTCCGCTCG
GTGCCAGGGCTGCCTCCGCTCG
GTGCCAGGGCTGCCTCCGCTCG
GTGCCAGGGCTGCCTCCGCTCG
GTGCCAGGGCTGCCTCCGCTCG
GTGCCAGGGCTGCCTCCGCTCG
GTGCCAGGGCTGCCTCCGCTCG
GTGCCAGGGCTGCCTCCGCTCG
GTGCCAGGGCTGCCTCCGCTCG
GTGCCAGGGCTGCCTCCGCTCG
GTGCCAGGGCTGCCTCCGCTCG
GTGCCAGGGCTGCCTCCGCTCG
GTGCCAGGGCTGCCTCCGCTCG
GTGCCAGGGCTGCCTCCGCTCG
GTGCCAGGGCTGCCTCCGCTCG
GTGCCAGGGCTGCCTCCGCTCGA
GTGCCAGGGCTGCCTCCGCTCGA
GTGCCAGGGCTGCCTCCGCTCGA
GTGCCAGGGCTGCCTCCGCTCGA
GTGCCAGGGCTGCCTCCGCTCGA
GTGCCAGGGCTGCCTCCGCTCGA
GTGCCAGGGCTGCCTCCGCTCGA
GTGCCAGGGCTGCCTCCGCTCGA
GTGCCAGGGCTGCCTCCGCTCGA
GTGCCAGGGCTGCCTCCGCTCGAA
GTGCCAGGGCTGCCTCCGCTCGAA
GTGCCAGGGCTGCCTCCGCTCGAACAGGTG
GTGCCAGGGCTGCCTCCGCTCGAACAGGTG
GTGCCAGGGCTGCCTCCGCTCGAAT
GTGCCAGGGCTGCCTCCGCTCGAATAA
GTGCCAGGGCTGCCTCCGCTCGAATAGC
GTGCCAGGGCTGCCTCCGCTCGAC
GTGCCAGGGCTGCCTCCGCTCGAC
GTGCCAGGGCTGCCTCCGCTCGAC
GTGCCAGGGCTGCCTCCGCTCGAC
GTGCCAGGGCTGCCTCCGCTCGAC
GTGCCAGGGCTGCCTCCGCTCGAC
GTGCCAGGGCTGCCTCCGCTCGAC
GTGCCAGGGCTGCCTCCGCTCGAC
GTGCCAGGGCTGCCTCCGCTCGAC
GTGCCAGGGCTGCCTCCGCTCGAC
GTGCCAGGGCTGCCTCCGCTCGAC
GTGCCAGGGCTGCCTCCGCTCGAC
GTGCCAGGGCTGCCTCCGCTCGAC
GTGCCAGGGCTGCCTCCGCTCGAC
GTGCCAGGGCTGCCTCCGCTCGAC
GTGCCAGGGCTGCCTCCGCTCGAC
GTGCCAGGGCTGCCTCCGCTCGAC
GTGCCAGGGCTGCCTCCGCTCGAC
GTGCCAGGGCTGCCTCCGCTCGAC
GTGCCAGGGCTGCCTCCGCTCGAC
GTGCCAGGGCTGCCTCCGCTCGAC
GTGCCAGGGCTGCCTCCGCTCGACA
GTGCCAGGGCTGCCTCCGCTCGACAAAGCTATGC
GTGCCAGGGCTGCCTCCGCTCGACAACTTTCCAAACCCCCC
GTGCCAGGGCTGCCTCCGCTCGACACAAGGCATTGATGG
GTGCCAGGGCTGCCTCCGCTCGACACCAAAC
GTGCCAGGGCTGCCTCCGCTCGACACGCCTCCTCGAGCGAGCCCGCCTCGCCCGCGAGCTCCTGCACCGCCGCTGGATCTTCACGGAGATGGGCCGCCCCC
GTGCCAGGGCTGCCTCCGCTCGACACTTCCTA
GTGCCAGGGCTGCCTCCGCTCGACAGC
GTGCCAGGGCTGCCTCCGCTCGACAGCAAC
GTGCCAGGGCTGCCTCCGCTCGACATACGGTC
GTGCCAGGGCTGCCTCCGCTCGACATACGGTC
GTGCCAGGGCTGCCTCCGCTCGACATGCCTCGTTACCACTGATA
GTGCCAGGGCTGCCTCCGCTCGACATTGAATTGG
GTGCCAGGGCTGCCTCCGCTCGACC
GTGCCAGGGCTGCCTCCGCTCGACC
GTGCCAGGGCTGCCTCCGCTCGACC
GTGCCAGGGCTGCCTCCGCTCGACC
GTGCCAGGGCTGCCTCCGCTCGACC
GTGCCAGGGCTGCCTCCGCTCGACC
GTGCCAGGGCTGCCTCCGCTCGACC
GTGCCAGGGCTGCCTCCGCTCGACC
GTGCCAGGGCTGCCTCCGCTCGACCACACCTCGAGCGGAGGCAGCACTGGC
GTGCCAGGGCTGCCTCCGCTCGACCACTACTAATA
GTGCCAGGGCTGCCTCCGCTCGACCC
GTGCCAGGGCTGCCTCCGCTCGACCC
GTGCCAGGGCTGCCTCCGCTCGACCC
GTGCCAGGGCTGCCTCCGCTCGACCC
GTGCCAGGGCTGCCTCCGCTCGACCC
GTGCCAGGGCTGCCTCCGCTCGACCCC
GTGCCAGGGCTGCCTCCGCTCGACCCC
GTGCCAGGGCTGCCTCCGCTCGACCCCC
GTGCCAGGGCTGCCTCCGCTCGACCCCCCAGTTACCGCTGTCTTTTAAAGTCTCAGCCACC
GTGCCAGGGCTGCCTCCGCTCGACCCCCCTCTTATAATTTCGGGAC
GTGCCAGGGCTGCCTCCGCTCGACCCCGC
GTGCCAGGGCTGCCTCCGCTCGACCCCTCAGTATAAGCGCCAAATTGAACAGTCTCAAAGCTTCGATGGCGAACCATCAAGCAAATTTGGTAGCTAGCAGCGCGGGT
GTGCCAGGGCTGCCTCCGCTCGACCCGAACGGAGGCGAGAGC
GTGCCAGGGCTGCCTCCGCTCGACCCGAACGGAGGCGAGAGC
GTGCCAGGGCTGCCTCCGCTCGACCCGACGGGCCCTGTTGATTTGGATTTAGTAT
GTGCCAGGGCTGCCTCCGCTCGACCGCC
GTGCCAGGGCTGCCTCCGCTCGACCGCC
GTGCCAGGGCTGCCTCCGCTCGACCGG
GTGCCAGGGCTGCCTCCGCTCGACCGGAACGGCACACGTCGGCA
GTGCCAGGGCTGCCTCCGCTCGACCGGC
GTGCCAGGGCTGCCTCCGCTCGACCGT
GTGCCAGGGCTGCCTCCGCTCGACCT
GTGCCAGGGCTGCCTCCGCTCGACCT
GTGCCAGGGCTGCCTCCGCTCGACCT
GTGCCAGGGCTGCCTCCGCTCGACCTC
GTGCCAGGGCTGCCTCCGCTCGACCTC
GTGCCAGGGCTGCCTCCGCTCGACCTCGCCGCGC
GTGCCAGGGCTGCCTCCGCTCGACG
GTGCCAGGGCTGCCTCCGCTCGACG
GTGCCAGGGCTGCCTCCGCTCGACG
GTGCCAGGGCTGCCTCCGCTCGACGACACTACGCGGCGG
GTGCCAGGGCTGCCTCCGCTCGACGAGGGCCAAACCACCC
GTGCCAGGGCTGCCTCCGCTCGACGC
GTGCCAGGGCTGCCTCCGCTCGACGCGCCC
GTGCCAGGGCTGCCTCCGCTCGACGG
GTGCCAGGGCTGCCTCCGCTCGACGGA
GTGCCAGGGCTGCCTCCGCTCGACGGG
GTGCCAGGGCTGCCTCCGCTCGACGGGACGCGGACCGCGCTGGCGCGGCTCGCCCCCGGCCG
GTGCCAGGGCTGCCTCCGCTCGACGGGT
GTGCCAGGGCTGCCTCCGCTCGACTACTGC
GTGCCAGGGCTGCCTCCGCTCGACTAGTAAGTCAG
GTGCCAGGGCTGCCTCCGCTCGACTATCCGC
GTGCCAGGGCTGCCTCCGCTCGACTC
GTGCCAGGGCTGCCTCCGCTCGACTC
GTGCCAGGGCTGCCTCCGCTCGACTC
GTGCCAGGGCTGCCTCCGCTCGACTCAATTATTACTT
GTGCCAGGGCTGCCTCCGCTCGACTCACC
GTGCCAGGGCTGCCTCCGCTCGACTCCAT
GTGCCAGGGCTGCCTCCGCTCGACTCT
GTGCCAGGGCTGCCTCCGCTCGACTCTTCCCAACGCTCTC
GTGCCAGGGCTGCCTCCGCTCGACTG
GTGCCAGGGCTGCCTCCGCTCGACTGGAGAGGTAG
GTGCCAGGGCTGCCTCCGCTCGAG
GTGCCAGGGCTGCCTCCGCTCGAG
GTGCCAGGGCTGCCTCCGCTCGAG
GTGCCAGGGCTGCCTCCGCTCGAGAACCCCTGAAGAGCGGCAACTTTTGGAGTGC
GTGCCAGGGCTGCCTCCGCTCGAGAG
GTGCCAGGGCTGCCTCCGCTCGAGATCTCGAT
GTGCCAGGGCTGCCTCCGCTCGAGC
GTGCCAGGGCTGCCTCCGCTCGAGC
GTGCCAGGGCTGCCTCCGCTCGAGC
GTGCCAGGGCTGCCTCCGCTCGAGC
GTGCCAGGGCTGCCTCCGCTCGAGC
GTGCCAGGGCTGCCTCCGCTCGAGC
GTGCCAGGGCTGCCTCCGCTCGAGC
GTGCCAGGGCTGCCTCCGCTCGAGC
GTGCCAGGGCTGCCTCCGCTCGAGC
GTGCCAGGGCTGCCTCCGCTCGAGC
GTGCCAGGGCTGCCTCCGCTCGAGC
GTGCCAGGGCTGCCTCCGCTCGAGCAACGAC
GTGCCAGGGCTGCCTCCGCTCGAGCAAT
GTGCCAGGGCTGCCTCCGCTCGAGCAGAGGTTTGGC
GTGCCAGGGCTGCCTCCGCTCGAGCC
GTGCCAGGGCTGCCTCCGCTCGAGCC
GTGCCAGGGCTGCCTCCGCTCGAGCC
GTGCCAGGGCTGCCTCCGCTCGAGCCATG
GTGCCAGGGCTGCCTCCGCTCGAGCCC
GTGCCAGGGCTGCCTCCGCTCGAGCCCGCT
GTGCCAGGGCTGCCTCCGCTCGAGCCCTAAGAAAAAAAGG
GTGCCAGGGCTGCCTCCGCTCGAGCCGC
GTGCCAGGGCTGCCTCCGCTCGAGCCGC
GTGCCAGGGCTGCCTCCGCTCGAGCG
GTGCCAGGGCTGCCTCCGCTCGAGCG
GTGCCAGGGCTGCCTCCGCTCGAGCGGGGGAACGGTTACAGGGCTGCC
GTGCCAGGGCTGCCTCCGCTCGAGCT
GTGCCAGGGCTGCCTCCGCTCGAGCTACTTCCTCTGTATT
GTGCCAGGGCTGCCTCCGCTCGAGCTATGTAAAGACAAACCTACCTC
GTGCCAGGGCTGCCTCCGCTCGAGGAAGTTG
GTGCCAGGGCTGCCTCCGCTCGAGGAGGTCTCGT
GTGCCAGGGCTGCCTCCGCTCGAGGC
GTGCCAGGGCTGCCTCCGCTCGAGGC
GTGCCAGGGCTGCCTCCGCTCGAGGC
GTGCCAGGGCTGCCTCCGCTCGAGGC
GTGCCAGGGCTGCCTCCGCTCGAGGC
GTGCCAGGGCTGCCTCCGCTCGAGGCGAGTTGGACATATATCTACTTTTTTTTTTTGGAGGTGTGGTCTGCTCGTTCCTAC
GTGCCAGGGCTGCCTCCGCTCGAGGCGTTACTCGTTAGCT
GTGCCAGGGCTGCCTCCGCTCGAGGGC
GTGCCAGGGCTGCCTCCGCTCGAGGGCCGCAGCCTGGCACACATTAAAGCTGTTAAAGTCGGA
GTGCCAGGGCTGCCTCCGCTCGAGGGCCTTGCTAACCCTTTCTCAAGAGCC
GTGCCAGGGCTGCCTCCGCTCGAGGGCTGCCTCCGCTACCGATAGCT
GTGCCAGGGCTGCCTCCGCTCGAGGTC
GTGCCAGGGCTGCCTCCGCTCGAGGTCACGATTGCTCAGC
GTGCCAGGGCTGCCTCCGCTCGAGGTCGTTACC
GTGCCAGGGCTGCCTCCGCTCGAGGTT
GTGCCAGGGCTGCCTCCGCTCGAGGTTTAAGAAAGAAC
GTGCCAGGGCTGCCTCCGCTCGAGT
GTGCCAGGGCTGCCTCCGCTCGAGT
GTGCCAGGGCTGCCTCCGCTCGAGT
GTGCCAGGGCTGCCTCCGCTCGAGTA
GTGCCAGGGCTGCCTCCGCTCGAGTCATACACCA
GTGCCAGGGCTGCCTCCGCTCGAGTCC
GTGCCAGGGCTGCCTCCGCTCGAGTCCTCCGCTCGACC
GTGCCAGGGCTGCCTCCGCTCGAGTGC
GTGCCAGGGCTGCCTCCGCTCGAGTGGTTGCGT
GTGCCAGGGCTGCCTCCGCTCGAT
GTGCCAGGGCTGCCTCCGCTCGATAAAAGAAG
GTGCCAGGGCTGCCTCCGCTCGATAGACTATGC
GTGCCAGGGCTGCCTCCGCTCGATAT
GTGCCAGGGCTGCCTCCGCTCGATC
GTGCCAGGGCTGCCTCCGCTCGATCACCCATTGTCTGCAAATTTAACTTCTTTTTCCGC
GTGCCAGGGCTGCCTCCGCTCGATCATTTTCAGTCGA
GTGCCAGGGCTGCCTCCGCTCGATCCC
GTGCCAGGGCTGCCTCCGCTCGATCCCGT
GTGCCAGGGCTGCCTCCGCTCGATCCGGTGGTGTTAT
GTGCCAGGGCTGCCTCCGCTCGATCCTC
GTGCCAGGGCTGCCTCCGCTCGATCGGTGGTCTGACTCGTTACC
GTGCCAGGGCTGCCTCCGCTCGATGGGTAACGCAGCCC
GTGCCAGGGCTGCCTCCGCTCGATTG
GTGCCAGGGCTGCCTCCGCTCGC
GTGCCAGGGCTGCCTCCGCTCGC
GTGCCAGGGCTGCCTCCGCTCGC
GTGCCAGGGCTGCCTCCGCTCGC
GTGCCAGGGCTGCCTCCGCTCGC
GTGCCAGGGCTGCCTCCGCTCGC
GTGCCAGGGCTGCCTCCGCTCGC
GTGCCAGGGCTGCCTCCGCTCGC
GTGCCAGGGCTGCCTCCGCTCGC
GTGCCAGGGCTGCCTCCGCTCGC
GTGCCAGGGCTGCCTCCGCTCGC
GTGCCAGGGCTGCCTCCGCTCGC
GTGCCAGGGCTGCCTCCGCTCGC
GTGCCAGGGCTGCCTCCGCTCGC
GTGCCAGGGCTGCCTCCGCTCGCA
GTGCCAGGGCTGCCTCCGCTCGCA
GTGCCAGGGCTGCCTCCGCTCGCAGGCACTGAAAATGCAGACGTCTATAAGAAGC
GTGCCAGGGCTGCCTCCGCTCGCATTC
GTGCCAGGGCTGCCTCCGCTCGCATTTGGAGT
GTGCCAGGGCTGCCTCCGCTCGCC
GTGCCAGGGCTGCCTCCGCTCGCC
GTGCCAGGGCTGCCTCCGCTCGCC
GTGCCAGGGCTGCCTCCGCTCGCCACTGAGAACGGGCTCCT
GTGCCAGGGCTGCCTCCGCTCGCCC
GTGCCAGGGCTGCCTCCGCTCGCCC
GTGCCAGGGCTGCCTCCGCTCGCCC
GTGCCAGGGCTGCCTCCGCTCGCCCC
GTGCCAGGGCTGCCTCCGCTCGCCCCC
GTGCCAGGGCTGCCTCCGCTCGCCCCCAGGTTCAGTGAGA
GTGCCAGGGCTGCCTCCGCTCGCCCCGCGAGCGGAGG
GTGCCAGGGCTGCCTCCGCTCGCCCCGCGAGCGGAGG
GTGCCAGGGCTGCCTCCGCTCGCCCCGGC
GTGCCAGGGCTGCCTCCGCTCGCCG
GTGCCAGGGCTGCCTCCGCTCGCCGA
GTGCCAGGGCTGCCTCCGCTCGCCTA
GTGCCAGGGCTGCCTCCGCTCGCCTAG
GTGCCAGGGCTGCCTCCGCTCGCG
GTGCCAGGGCTGCCTCCGCTCGCGACCCCCCCCG
GTGCCAGGGCTGCCTCCGCTCGCGAGCGCCTATGCAATCTCTC
GTGCCAGGGCTGCCTCCGCTCGCGAGGGCGTGGAAACGTTGGGACGAAGTCGGATC
GTGCCAGGGCTGCCTCCGCTCGCGC
GTGCCAGGGCTGCCTCCGCTCGCGCCC
GTGCCAGGGCTGCCTCCGCTCGCGCGT
GTGCCAGGGCTGCCTCCGCTCGCGGC
GTGCCAGGGCTGCCTCCGCTCGCGGGAAGGAACAG
GTGCCAGGGCTGCCTCCGCTCGCGGGCACCTGACCACA
GTGCCAGGGCTGCCTCCGCTCGCGGGCACCTGACCACA
GTGCCAGGGCTGCCTCCGCTCGCGGGCGAGGCCCGCCTGGTCGACGCCATGATCGAGCTGATTATTGAGGTTAAGCCAGAAATTGGAGAGTTAGAATTTGAGAAAATAACTGAAAACAAGCCC
GTGCCAGGGCTGCCTCCGCTCGCGGGGGTCTTGGCAGATGTCTTGCACATAGCTTCTCCGGTTC
GTGCCAGGGCTGCCTCCGCTCGCGTGGCGACCACT
GTGCCAGGGCTGCCTCCGCTCGCGTGGCGACCCACT
GTGCCAGGGCTGCCTCCGCTCGCT
GTGCCAGGGCTGCCTCCGCTCGCT
GTGCCAGGGCTGCCTCCGCTCGCT
GTGCCAGGGCTGCCTCCGCTCGCT
GTGCCAGGGCTGCCTCCGCTCGCT
GTGCCAGGGCTGCCTCCGCTCGCTACTGCCTACA
GTGCCAGGGCTGCCTCCGCTCGCTG
GTGCCAGGGCTGCCTCCGCTCGCTTTCAC
GTGCCAGGGCTGCCTCCGCTCGG
GTGCCAGGGCTGCCTCCGCTCGG
GTGCCAGGGCTGCCTCCGCTCGG
GTGCCAGGGCTGCCTCCGCTCGG
GTGCCAGGGCTGCCTCCGCTCGG
GTGCCAGGGCTGCCTCCGCTCGGC
GTGCCAGGGCTGCCTCCGCTCGGC
GTGCCAGGGCTGCCTCCGCTCGGC
GTGCCAGGGCTGCCTCCGCTCGGC
GTGCCAGGGCTGCCTCCGCTCGGC
GTGCCAGGGCTGCCTCCGCTCGGC
GTGCCAGGGCTGCCTCCGCTCGGC
GTGCCAGGGCTGCCTCCGCTCGGC
GTGCCAGGGCTGCCTCCGCTCGGC
GTGCCAGGGCTGCCTCCGCTCGGCAGGTGTTTATATTTAGCTCTACACATATTAAC
GTGCCAGGGCTGCCTCCGCTCGGCATC
GTGCCAGGGCTGCCTCCGCTCGGCC
GTGCCAGGGCTGCCTCCGCTCGGCC
GTGCCAGGGCTGCCTCCGCTCGGCC
GTGCCAGGGCTGCCTCCGCTCGGCCAC
GTGCCAGGGCTGCCTCCGCTCGGCCAGC
GTGCCAGGGCTGCCTCCGCTCGGCCC
GTGCCAGGGCTGCCTCCGCTCGGCCCC
GTGCCAGGGCTGCCTCCGCTCGGCCCC
GTGCCAGGGCTGCCTCCGCTCGGCCCC
GTGCCAGGGCTGCCTCCGCTCGGCCT
GTGCCAGGGCTGCCTCCGCTCGGCGAATAT
GTGCCAGGGCTGCCTCCGCTCGGCGAGGACTCCTCCGTCGACGAGGCGCGG
GTGCCAGGGCTGCCTCCGCTCGGCGC
GTGCCAGGGCTGCCTCCGCTCGGCGC
GTGCCAGGGCTGCCTCCGCTCGGCGCAGCGCC
GTGCCAGGGCTGCCTCCGCTCGGCGCTCTATTTGATAAACT
GTGCCAGGGCTGCCTCCGCTCGGCGGC
GTGCCAGGGCTGCCTCCGCTCGGCGGCC
GTGCCAGGGCTGCCTCCGCTCGGCGGG
GTGCCAGGGCTGCCTCCGCTCGGCGGGGGC
GTGCCAGGGCTGCCTCCGCTCGGCGTC
GTGCCAGGGCTGCCTCCGCTCGGCGTCACCCTAACTGAAGGAAAACTTACTGTA
GTGCCAGGGCTGCCTCCGCTCGGCT
GTGCCAGGGCTGCCTCCGCTCGGCTCC
GTGCCAGGGCTGCCTCCGCTCGGCTCT
GTGCCAGGGCTGCCTCCGCTCGGCTGTGCT
GTGCCAGGGCTGCCTCCGCTCGGCTTTCTAT
GTGCCAGGGCTGCCTCCGCTCGGG
GTGCCAGGGCTGCCTCCGCTCGGG
GTGCCAGGGCTGCCTCCGCTCGGGACCG
GTGCCAGGGCTGCCTCCGCTCGGGAGC
GTGCCAGGGCTGCCTCCGCTCGGGAGT
GTGCCAGGGCTGCCTCCGCTCGGGAGT
GTGCCAGGGCTGCCTCCGCTCGGGAGT
GTGCCAGGGCTGCCTCCGCTCGGGC
GTGCCAGGGCTGCCTCCGCTCGGGC
GTGCCAGGGCTGCCTCCGCTCGGGCACGG
GTGCCAGGGCTGCCTCCGCTCGGGCATAC
GTGCCAGGGCTGCCTCCGCTCGGGCC
GTGCCAGGGCTGCCTCCGCTCGGGCC
GTGCCAGGGCTGCCTCCGCTCGGGCC
GTGCCAGGGCTGCCTCCGCTCGGGCCCC
GTGCCAGGGCTGCCTCCGCTCGGGCGC
GTGCCAGGGCTGCCTCCGCTCGGGCGGCAGGCTTTGTGCAGTGAAGCGGTTAGGCCC
GTGCCAGGGCTGCCTCCGCTCGGGCGGCCT
GTGCCAGGGCTGCCTCCGCTCGGGCTAAATTCTCAGCCTCC
GTGCCAGGGCTGCCTCCGCTCGGGCTCTTTTCA
GTGCCAGGGCTGCCTCCGCTCGGGCTTCGCGTGTGTATTG
GTGCCAGGGCTGCCTCCGCTCGGGG
GTGCCAGGGCTGCCTCCGCTCGGGGAGGTCACCCGACTATGTTCGAGTAATTGAAGAAGGCACCGC
GTGCCAGGGCTGCCTCCGCTCGGGGCT
GTGCCAGGGCTGCCTCCGCTCGGGGGC
GTGCCAGGGCTGCCTCCGCTCGGGGGCT
GTGCCAGGGCTGCCTCCGCTCGGGGGCT
GTGCCAGGGCTGCCTCCGCTCGGGGGG
GTGCCAGGGCTGCCTCCGCTCGGGGGGGCCACACCGCGCT
GTGCCAGGGCTGCCTCCGCTCGGGGGT
GTGCCAGGGCTGCCTCCGCTCGGGGGTGTTACC
GTGCCAGGGCTGCCTCCGCTCGGGGTGTTCA
GTGCCAGGGCTGCCTCCGCTCGGGT
GTGCCAGGGCTGCCTCCGCTCGGGTA
GTGCCAGGGCTGCCTCCGCTCGGGTAT
GTGCCAGGGCTGCCTCCGCTCGGGTG
GTGCCAGGGCTGCCTCCGCTCGGGTGGAGATGGTAG
GTGCCAGGGCTGCCTCCGCTCGGGTGGAGT
GTGCCAGGGCTGCCTCCGCTCGGGTGGGTGGCGGA
GTGCCAGGGCTGCCTCCGCTCGGGTGTAAACTTAGCAGGAGCGTGGGCGGAGGGCGCCGCCGAGGAC
GTGCCAGGGCTGCCTCCGCTCGGGTGTGCGACAG
GTGCCAGGGCTGCCTCCGCTCGGT
GTGCCAGGGCTGCCTCCGCTCGGTACC
GTGCCAGGGCTGCCTCCGCTCGGTCCTGACGAAATAC
GTGCCAGGGCTGCCTCCGCTCGGTCT
GTGCCAGGGCTGCCTCCGCTCGGTTAAACTTTAATG
GTGCCAGGGCTGCCTCCGCTCGT
GTGCCAGGGCTGCCTCCGCTCGT
GTGCCAGGGCTGCCTCCGCTCGT
GTGCCAGGGCTGCCTCCGCTCGTATG
GTGCCAGGGCTGCCTCCGCTCGTCAGCTAAACTTGAATACAAAC
GTGCCAGGGCTGCCTCCGCTCGTCCAGACCT
GTGCCAGGGCTGCCTCCGCTCGTCG
GTGCCAGGGCTGCCTCCGCTCGTCGGT
GTGCCAGGGCTGCCTCCGCTCGTCGT
GTGCCAGGGCTGCCTCCGCTCGTCTGGAACCTCATC
GTGCCAGGGCTGCCTCCGCTCGTG
GTGCCAGGGCTGCCTCCGCTCGTGCACTCGTTTCT
GTGCCAGGGCTGCCTCCGCTCGTGGGGC
GTGCCAGGGCTGCCTCCGCTCGTGTGCCAGGGACCT
GTGCCAGGGCTGCCTCCGCTCGTGTTTATATTTCCCTATGCGCC
GTGCCAGGGCTGCCTCCGCTCTACC
GTGCCAGGGCTGCCTCCGCTCTACC
GTGCCAGGGCTGCCTCCGCTCTAGGTGGCACC
GTGCCAGGGCTGCCTCCGCTCTGCCCCCCCAATTACCTAACAGAGAT
GTGCCAGGGCTGCCTCCGCTCTGGCCCA
GTGCCAGGGCTGCCTCCGCTCTTCTCTTCCCAATCCCAGC
GTGCCAGGGCTGCCTCCGCTGACCTGTAGTTAGGCG
GTGCCAGGGCTGCCTCCGCTGAGGC
GTGCCAGGGCTGCCTCCGCTGAGGGT
GTGCCAGGGCTGCCTCCGCTGAGTGGAGGCAGCCTGGCAC
GTGCCAGGGCTGCCTCCGCTGATAACAGAGACATTTTCCAGT
GTGCCAGGGCTGCCTCCGCTGATC
GTGCCAGGGCTGCCTCCGCTGC
GTGCCAGGGCTGCCTCCGCTGC
GTGCCAGGGCTGCCTCCGCTGCGGTCGAGAGGAC
GTGCCAGGGCTGCCTCCGCTGGCTGGTCAGACACAGC
GTGCCAGGGCTGCCTCCGCTGGGCGGC
GTGCCAGGGCTGCCTCCGCTGGGT
GTGCCAGGGCTGCCTCCGCTGGGTC
GTGCCAGGGCTGCCTCCGCTGGTACCGGAGGGCCTACGGGTGACCA
GTGCCAGGGCTGCCTCCGCTGGTGGTGC
GTGCCAGGGCTGCCTCCGCTGGTGGTGC
GTGCCAGGGCTGCCTCCGCTGT
GTGCCAGGGCTGCCTCCGCTGTGCT
GTGCCAGGGCTGCCTCCGCTTGACGTC
GTGCCAGGGCTGCCTCCGCTTGGATGC
GTGCCAGGGCTGCCTCCGCTTGGCCC
GTGCCAGGGCTGCCTCCGCTTGGGC
GTGCCAGGGCTGCCTCCGG
GTGCCAGGGCTGCCTCCGGACACGCCACGACGGCCGGACCACGACTTCGTGCTCGACCGCCGCGGCGC
GTGCCAGGGCTGCCTCCGGACCGCC
GTGCCAGGGCTGCCTCCGGCCC
GTGCCAGGGCTGCCTCCGGCGGCC
GTGCCAGGGCTGCCTCCGGCGGCGGTCGCGCCGCCGGGCGGGCCCGCAGGCT
GTGCCAGGGCTGCCTCCGGCGGCGGTCGCGCCGCCGGGCGGGCCCGCAGGCT
GTGCCAGGGCTGCCTCCGGCGGCGGTCGCGCCGCCGGGCGGGCCCGCAGGCT
GTGCCAGGGCTGCCTCCGGCGGCGGTCGCGCCGCCGGGCGGGCCCGCAGGCT
GTGCCAGGGCTGCCTCCGGGC
GTGCCAGGGCTGCCTCCGGGCGGCAA
GTGCCAGGGCTGCCTCCGGGGACCCC
GTGCCAGGGCTGCCTCCGGGGTG
GTGCCAGGGCTGCCTCCGGGGTG
GTGCCAGGGCTGCCTCCGGGGTGGGC
GTGCCAGGGCTGCCTCCGGGTAATAAT
GTGCCAGGGCTGCCTCCGGGTGAGGCAGCCCTGCGGGCAGCCTGGC
GTGCCAGGGCTGCCTCCGTAGC
GTGCCAGGGCTGCCTCCGTCG
GTGCCAGGGCTGCCTCCGTCGAC
GTGCCAGGGCTGCCTCCGTCGACCCAC
GTGCCAGGGCTGCCTCCGTCGACCGTTCTGCATCCAAAGCAGCAATGCATCCGGT
GTGCCAGGGCTGCCTCCGTCGACCTAC
GTGCCAGGGCTGCCTCCGTCGAGCTACGAGTCGGCGGGCGTCACGACGACGTCGCCCCGCTGTGTGCCAGGCTGCCTCCGCTCACC
GTGCCAGGGCTGCCTCCGTCGAGCTCTGGCAC
GTGCCAGGGCTGCCTCCGTCGGC
GTGCCAGGGCTGCCTCCGTCGGGC
GTGCCAGGGCTGCCTCCGTGAGCCA
GTGCCAGGGCTGCCTCCGTGAGCTCCTTCTTAATTAACAT
GTGCCAGGGCTGCCTCCGTGATCGGTGGAGC
GTGCCAGGGCTGCCTCCGTGCCCC
GTGCCAGGGCTGCCTCCGTGGGCGAC
GTGCCAGGGCTGCCTCCGTTCATC
GTGCCAGGGCTGCCTCCGTTCATC
GTGCCAGGGCTGCCTCCGTTCGACC
GTGCCAGGGCTGCCTCCGTTCGCC
GTGCCAGGGCTGCCTCCGTTCGGC
GTGCCAGGGCTGCCTCCGTTCGGCACTCCCTGGAAAATTGT
GTGCCAGGGCTGCCTCCGTTCGGCTCTAATTTAACCAAC
GTGCCAGGGCTGCCTCCT
GTGCCAGGGCTGCCTCG
GTGCCAGGGCTGCCTCGAC
GTGCCAGGGCTGCCTCGC
GTGCCAGGGCTGCCTCGC
GTGCCAGGGCTGCCTCGC
GTGCCAGGGCTGCCTCGCGGCGGAGGT
GTGCCAGGGCTGCCTCGCTACATAAG
GTGCCAGGGCTGCCTCGCTC
GTGCCAGGGCTGCCTCGCTCACTGGTTCCGGGACCCGAAAGG
GTGCCAGGGCTGCCTCGCTCG
GTGCCAGGGCTGCCTCGCTCGACCATTCTCT
GTGCCAGGGCTGCCTCGCTCGCGGTGGCGAGTGGTGTCCCCCTGGC
GTGCCAGGGCTGCCTCGCTG
GTGCCAGGGCTGCCTCGCTGCCGAGCGGAGCGAT
GTGCCAGGGCTGCCTCGCTTAGGC
GTGCCAGGGCTGCCTCGGAG
GTGCCAGGGCTGCCTCGGAGGCC
GTGCCAGGGCTGCCTCGGCTCGAGCGC
GTGCCAGGGCTGCCTCGTTAC
GTGCCAGGGCTGCCTCGTTAC
GTGCCAGGGCTGCCTCTC
GTGCCAGGGCTGCCTCTGAGGTGTCTATTATTTCTAC
GTGCCAGGGCTGCCTCTGCAGCCC
GTGCCAGGGCTGCCTCTGCCG
GTGCCAGGGCTGCCTCTGCTCGGC
GTGCCAGGGCTGCCTG
GTGCCAGGGCTGCCTG
GTGCCAGGGCTGCCTGACAGCC
GTGCCAGGGCTGCCTGC
GTGCCAGGGCTGCCTGCACTCGGGTGCGAAAAATTGC
GTGCCAGGGCTGCCTGCC
GTGCCAGGGCTGCCTGCTG
GTGCCAGGGCTGCCTGCTGTCTCTTTCTAGGTCAAGTATGAAAGGGCCGATTAT
GTGCCAGGGCTGCCTGGCTAAATTGTGT
[truncated: 239 more rows]

## Sheet: yku80
Supplementary Table 10. MIB sequence of yku80∆
A
AA
AGCTCGAGGCCG
AT
ATGCCAGGCTGCCTCCGCTC
ATGCCAGGGC
ATGTCAGGCTGCCTCCGCTCGC
C
C
CCACGAGTTCACACCCT
CGACTGC
G
G
G
G
GACCC
GACCC
GACGATAATCCTC
GAGCCAGGGCTGCCTCCGCTCGCCCAGCG
GAGCCAGGGCTGCCTCCGCTCT
GAGTCAGGGCTCCCTCC
GATCC
GATGCCAGGGCTGCC
GCGCCAGGGCT
GGA
GGCC
GGCCAGGGCTGCC
GGCGGT
GGGAG
GGGAGC
GT
GT
GT
GT
GT
GT
GTA
GTA
GTA
GTACCA
GTACCAGAGCTGCCTCCCTCG
GTACCAGGCTGCCTCCGC
GTACCAGGCTGCCTCCGCTCGTGT
GTACCAGGGCTGC
GTACCATA
GTACCATAT
GTAT
GTATG
GTATG
GTATGGTA
GTC
GTCCCAGGGCTGCCTCCGCTC
GTGA
GTGACAGGGCTGCCTCCGCTGACCCC
GTGACAGGGCTGCCTCCTGCTCGAC
GTGACC
GTGACCA
GTGACCC
GTGACGT
GTGC
GTGC
GTGC
GTGC
GTGC
GTGC
GTGC
GTGC
GTGC
GTGCA
GTGCA
GTGCACCTCC
GTGCACCTCC
GTGCACTACCACGGTTTGAAGACGGT
GTGCACTGCCTC
GTGCACTGCCTC
GTGCAGCT
GTGCAGGC
GTGCAGGCTGCTCCGC
GTGCAGGGC
GTGCAGGGC
GTGCAGGGCACCTCCGC
GTGCAGGGCTGCCTCCGCTCGACC
GTGCAGGGCTGCCTCCGCTCGACC
GTGCAGGGCTGCCTCCGCTCGCCGAGC
GTGCAGGGCTGCCTCCGCTCGG
GTGCAGGGCTGCCTCCGCTCGTCATAC
GTGCC
GTGCC
GTGCC
GTGCC
GTGCC
GTGCC
GTGCC
GTGCC
GTGCCA
GTGCCA
GTGCCA
GTGCCA
GTGCCA
GTGCCA
GTGCCA
GTGCCA
GTGCCA
GTGCCAAAGCTGCCTGAGCC
GTGCCAACCA
GTGCCAACCA
GTGCCAACTCTATTCTGTGTAGTTTTTAC
GTGCCAACTGCCTCCGCT
GTGCCAAGCTCCTCCGTGATCAGGCC
GTGCCAAGGCTGCCTCACC
GTGCCAAGGCTGCCTCCGCTCC
GTGCCACC
GTGCCACCCAA
GTGCCACCCTCTAAAGG
GTGCCAG
GTGCCAG
GTGCCAG
GTGCCAGAAT
GTGCCAGAC
GTGCCAGAC
GTGCCAGACCCG
GTGCCAGACGTGCCCTGCCTC
GTGCCAGAGC
GTGCCAGAGCTGCCTCCGC
GTGCCAGAGCTGCCTCCGC
GTGCCAGAGCTGCCTCCGCTCGGGCC
GTGCCAGAGCTGCCTCCGCTCGGGCGC
GTGCCAGC
GTGCCAGCC
GTGCCAGCCC
GTGCCAGCCC
GTGCCAGCCTGCCTGGAAAATAATATAGTGAAAATGAGACTAATCA
GTGCCAGCTGCCTCCGCTCGCC
GTGCCAGG
GTGCCAGG
GTGCCAGG
GTGCCAGG
GTGCCAGG
GTGCCAGG
GTGCCAGG
GTGCCAGGAC
GTGCCAGGACTCCAA
GTGCCAGGACTGCCTCCCCACGACCGGGGGCGTCGCGGAGGAC
GTGCCAGGACTGCCTCCGCACTGGCAGGA
GTGCCAGGACTGCCTCCGCTC
GTGCCAGGACTGCCTCCGCTCCC
GTGCCAGGACTGCCTCCGCTCGAGCC
GTGCCAGGACTGCTTCC
GTGCCAGGC
GTGCCAGGC
GTGCCAGGC
GTGCCAGGC
GTGCCAGGC
GTGCCAGGC
GTGCCAGGC
GTGCCAGGC
GTGCCAGGC
GTGCCAGGC
GTGCCAGGC
GTGCCAGGC
GTGCCAGGCC
GTGCCAGGCCCCC
GTGCCAGGCCTC
GTGCCAGGCGTC
GTGCCAGGCT
GTGCCAGGCTC
GTGCCAGGCTCACCC
GTGCCAGGCTCCCGCGG
GTGCCAGGCTCCTCCGCTCG
GTGCCAGGCTCCTGCCATGCT
GTGCCAGGCTGAGCATACACACCGAAATACGAC
GTGCCAGGCTGC
GTGCCAGGCTGC
GTGCCAGGCTGC
GTGCCAGGCTGC
GTGCCAGGCTGC
GTGCCAGGCTGCC
GTGCCAGGCTGCC
GTGCCAGGCTGCC
GTGCCAGGCTGCC
GTGCCAGGCTGCC
GTGCCAGGCTGCC
GTGCCAGGCTGCCACCAC
GTGCCAGGCTGCCACCACTTGCTGCATTGCACCCCC
GTGCCAGGCTGCCCC
GTGCCAGGCTGCCCC
GTGCCAGGCTGCCT
GTGCCAGGCTGCCT
GTGCCAGGCTGCCTACCC
GTGCCAGGCTGCCTC
GTGCCAGGCTGCCTC
GTGCCAGGCTGCCTCAGCTCG
GTGCCAGGCTGCCTCAGCTCGAGT
GTGCCAGGCTGCCTCAGGTGGTAGGTGTTC
GTGCCAGGCTGCCTCC
GTGCCAGGCTGCCTCC
GTGCCAGGCTGCCTCC
GTGCCAGGCTGCCTCC
GTGCCAGGCTGCCTCC
GTGCCAGGCTGCCTCCA
GTGCCAGGCTGCCTCCAATAC
GTGCCAGGCTGCCTCCC
GTGCCAGGCTGCCTCCCTG
GTGCCAGGCTGCCTCCGC
GTGCCAGGCTGCCTCCGC
GTGCCAGGCTGCCTCCGC
GTGCCAGGCTGCCTCCGC
GTGCCAGGCTGCCTCCGC
GTGCCAGGCTGCCTCCGC
GTGCCAGGCTGCCTCCGC
GTGCCAGGCTGCCTCCGCACACACC
GTGCCAGGCTGCCTCCGCACGGCT
GTGCCAGGCTGCCTCCGCCAC
GTGCCAGGCTGCCTCCGCGACACC
GTGCCAGGCTGCCTCCGCT
GTGCCAGGCTGCCTCCGCT
GTGCCAGGCTGCCTCCGCT
GTGCCAGGCTGCCTCCGCTAC
GTGCCAGGCTGCCTCCGCTACTCT
GTGCCAGGCTGCCTCCGCTAGACTG
GTGCCAGGCTGCCTCCGCTAGCTC
GTGCCAGGCTGCCTCCGCTATGGTA
GTGCCAGGCTGCCTCCGCTC
GTGCCAGGCTGCCTCCGCTC
GTGCCAGGCTGCCTCCGCTC
GTGCCAGGCTGCCTCCGCTC
GTGCCAGGCTGCCTCCGCTC
GTGCCAGGCTGCCTCCGCTC
GTGCCAGGCTGCCTCCGCTC
GTGCCAGGCTGCCTCCGCTC
GTGCCAGGCTGCCTCCGCTC
GTGCCAGGCTGCCTCCGCTC
GTGCCAGGCTGCCTCCGCTC
GTGCCAGGCTGCCTCCGCTCAACAC
GTGCCAGGCTGCCTCCGCTCC
GTGCCAGGCTGCCTCCGCTCC
GTGCCAGGCTGCCTCCGCTCCATTACAT
GTGCCAGGCTGCCTCCGCTCCTCCGC
GTGCCAGGCTGCCTCCGCTCG
GTGCCAGGCTGCCTCCGCTCG
GTGCCAGGCTGCCTCCGCTCG
GTGCCAGGCTGCCTCCGCTCG
GTGCCAGGCTGCCTCCGCTCG
GTGCCAGGCTGCCTCCGCTCG
GTGCCAGGCTGCCTCCGCTCG
GTGCCAGGCTGCCTCCGCTCG
GTGCCAGGCTGCCTCCGCTCG
GTGCCAGGCTGCCTCCGCTCG
GTGCCAGGCTGCCTCCGCTCG
GTGCCAGGCTGCCTCCGCTCGA
GTGCCAGGCTGCCTCCGCTCGA
GTGCCAGGCTGCCTCCGCTCGA
GTGCCAGGCTGCCTCCGCTCGA
GTGCCAGGCTGCCTCCGCTCGA
GTGCCAGGCTGCCTCCGCTCGAA
GTGCCAGGCTGCCTCCGCTCGAC
GTGCCAGGCTGCCTCCGCTCGAC
GTGCCAGGCTGCCTCCGCTCGAC
GTGCCAGGCTGCCTCCGCTCGAC
GTGCCAGGCTGCCTCCGCTCGAC
GTGCCAGGCTGCCTCCGCTCGACACCCC
GTGCCAGGCTGCCTCCGCTCGACAGTCGCCGGGG
GTGCCAGGCTGCCTCCGCTCGACC
GTGCCAGGCTGCCTCCGCTCGACC
GTGCCAGGCTGCCTCCGCTCGACC
GTGCCAGGCTGCCTCCGCTCGACCAAA
GTGCCAGGCTGCCTCCGCTCGACCACCAG
GTGCCAGGCTGCCTCCGCTCGACCC
GTGCCAGGCTGCCTCCGCTCGACCCC
GTGCCAGGCTGCCTCCGCTCGACGTGAATTCTTTGACA
GTGCCAGGCTGCCTCCGCTCGAGA
GTGCCAGGCTGCCTCCGCTCGAGC
GTGCCAGGCTGCCTCCGCTCGAGC
GTGCCAGGCTGCCTCCGCTCGAGCCT
GTGCCAGGCTGCCTCCGCTCGAGCGGA
GTGCCAGGCTGCCTCCGCTCGAGGGGTCGGTGGTCCGACTGTTCC
GTGCCAGGCTGCCTCCGCTCGC
GTGCCAGGCTGCCTCCGCTCGC
GTGCCAGGCTGCCTCCGCTCGC
GTGCCAGGCTGCCTCCGCTCGC
GTGCCAGGCTGCCTCCGCTCGC
GTGCCAGGCTGCCTCCGCTCGC
GTGCCAGGCTGCCTCCGCTCGCC
GTGCCAGGCTGCCTCCGCTCGCC
GTGCCAGGCTGCCTCCGCTCGCC
GTGCCAGGCTGCCTCCGCTCGCCC
GTGCCAGGCTGCCTCCGCTCGCCC
GTGCCAGGCTGCCTCCGCTCGCCC
GTGCCAGGCTGCCTCCGCTCGCCG
GTGCCAGGCTGCCTCCGCTCGCCTC
GTGCCAGGCTGCCTCCGCTCGCT
GTGCCAGGCTGCCTCCGCTCGGCC
GTGCCAGGCTGCCTCCGCTCGGCC
GTGCCAGGCTGCCTCCGCTCGGCC
GTGCCAGGCTGCCTCCGCTCGGCCACC
GTGCCAGGCTGCCTCCGCTCGGCGGGTAAA
GTGCCAGGCTGCCTCCGCTCGGGCTACCGTTGAATCAGA
GTGCCAGGCTGCCTCCGCTCGGGGGGC
GTGCCAGGCTGCCTCCGCTCGGTAGTCAC
GTGCCAGGCTGCCTCCGCTCGTC
GTGCCAGGCTGCCTCCGCTCGTGAG
GTGCCAGGCTGCCTCCGCTCGTGAG
GTGCCAGGCTGCCTCCGCTG
GTGCCAGGCTGCCTCCGCTGACC
GTGCCAGGCTGCCTCCGCTGCCGGTTATTTCATCAAGGACGGCGCGTCCTAG
GTGCCAGGCTGCCTCCGTCGT
GTGCCAGGCTGCCTCCGTG
GTGCCAGGCTGCCTCGC
GTGCCAGGCTGCCTCGCCGGTAACAAAGTATAGGAAC
GTGCCAGGCTGCCTCGCTACTCTACGTC
GTGCCAGGCTGCCTCTGCTCGCC
GTGCCAGGCTGCTC
GTGCCAGGCTGCTCCG
GTGCCAGGCTGCTCCG
GTGCCAGGCTGCTCCGC
GTGCCAGGCTGCTTCCGCTCGGGGGTCACCTCGCGGGGCTGCTGCACGGCGTCCCGCACGTGCTGTCCGCGCACTCGCACCTGAGGACCGCGT
GTGCCAGGG
GTGCCAGGG
GTGCCAGGG
GTGCCAGGG
GTGCCAGGG
GTGCCAGGG
GTGCCAGGGC
GTGCCAGGGC
GTGCCAGGGC
GTGCCAGGGC
GTGCCAGGGC
GTGCCAGGGC
GTGCCAGGGC
GTGCCAGGGC
GTGCCAGGGC
GTGCCAGGGC
GTGCCAGGGC
GTGCCAGGGC
GTGCCAGGGC
GTGCCAGGGC
GTGCCAGGGC
GTGCCAGGGC
GTGCCAGGGC
GTGCCAGGGC
GTGCCAGGGC
GTGCCAGGGC
GTGCCAGGGC
GTGCCAGGGC
GTGCCAGGGC
GTGCCAGGGC
GTGCCAGGGC
GTGCCAGGGC
GTGCCAGGGC
GTGCCAGGGC
GTGCCAGGGC
GTGCCAGGGC
GTGCCAGGGC
GTGCCAGGGC
GTGCCAGGGC
GTGCCAGGGC
GTGCCAGGGC
GTGCCAGGGC
GTGCCAGGGC
GTGCCAGGGC
GTGCCAGGGC
GTGCCAGGGC
GTGCCAGGGC
GTGCCAGGGC
GTGCCAGGGC
GTGCCAGGGC
GTGCCAGGGC
GTGCCAGGGC
GTGCCAGGGC
GTGCCAGGGC
GTGCCAGGGC
GTGCCAGGGC
GTGCCAGGGC
GTGCCAGGGC
GTGCCAGGGC
GTGCCAGGGC
GTGCCAGGGC
GTGCCAGGGC
GTGCCAGGGC
GTGCCAGGGC
GTGCCAGGGC
GTGCCAGGGC
GTGCCAGGGC
GTGCCAGGGC
GTGCCAGGGC
GTGCCAGGGC
GTGCCAGGGC
GTGCCAGGGC
GTGCCAGGGC
GTGCCAGGGC
GTGCCAGGGC
GTGCCAGGGC
GTGCCAGGGC
GTGCCAGGGC
GTGCCAGGGC
GTGCCAGGGC
GTGCCAGGGC
GTGCCAGGGC
GTGCCAGGGC
GTGCCAGGGC
GTGCCAGGGC
GTGCCAGGGC
GTGCCAGGGC
GTGCCAGGGC
GTGCCAGGGC
GTGCCAGGGC
GTGCCAGGGC
GTGCCAGGGC
GTGCCAGGGC
GTGCCAGGGC
GTGCCAGGGC
GTGCCAGGGC
GTGCCAGGGC
GTGCCAGGGC
GTGCCAGGGC
GTGCCAGGGC
GTGCCAGGGC
GTGCCAGGGC
GTGCCAGGGC
GTGCCAGGGC
GTGCCAGGGC
GTGCCAGGGC
GTGCCAGGGC
GTGCCAGGGC
GTGCCAGGGC
GTGCCAGGGC
GTGCCAGGGC
GTGCCAGGGCA
GTGCCAGGGCAA
GTGCCAGGGCAACGCAGTATTGAAGGTTCACCCC
GTGCCAGGGCAC
GTGCCAGGGCAC
GTGCCAGGGCACC
GTGCCAGGGCACCCT
GTGCCAGGGCACGTCCACGGCCTGCGTTCACTTCAAATGCACACC
GTGCCAGGGCACT
GTGCCAGGGCAGATTGT
GTGCCAGGGCAGC
GTGCCAGGGCAGCCTCCGCTCGATGC
GTGCCAGGGCAGCCTCCTCCGC
GTGCCAGGGCATCCGTATAATTCTC
GTGCCAGGGCC
GTGCCAGGGCCAATCCCACC
GTGCCAGGGCCCGTCTTC
GTGCCAGGGCGCCTCCGCTCG
GTGCCAGGGCGCCTCCGCTCGATCTACCAC
GTGCCAGGGCGGCCCCGCTGCCGCTACTTGCACGGCT
GTGCCAGGGCT
GTGCCAGGGCTA
GTGCCAGGGCTAC
GTGCCAGGGCTAC
GTGCCAGGGCTACCTCCGCTCGGGAC
GTGCCAGGGCTACCTCCGCTGGTC
GTGCCAGGGCTACCTCGC
GTGCCAGGGCTACCTCTGAGCCAGACC
GTGCCAGGGCTACTCCCGCT
GTGCCAGGGCTAGCAGAGGAATAACCCCAACCTATTTTAC
GTGCCAGGGCTATGG
GTGCCAGGGCTATGGTA
GTGCCAGGGCTCC
GTGCCAGGGCTCC
GTGCCAGGGCTCCCGG
GTGCCAGGGCTCCCTCCCAC
GTGCCAGGGCTCCTACTC
GTGCCAGGGCTCCTCC
GTGCCAGGGCTCCTCCC
GTGCCAGGGCTCCTCCGCTC
GTGCCAGGGCTCTGGACTCGAGCGGAGGCAGCC
GTGCCAGGGCTG
GTGCCAGGGCTG
GTGCCAGGGCTGACC
GTGCCAGGGCTGACTCCGCTCGGCCC
GTGCCAGGGCTGAGGCTGG
GTGCCAGGGCTGC
GTGCCAGGGCTGC
GTGCCAGGGCTGC
GTGCCAGGGCTGC
GTGCCAGGGCTGC
GTGCCAGGGCTGC
GTGCCAGGGCTGC
GTGCCAGGGCTGC
GTGCCAGGGCTGC
GTGCCAGGGCTGC
GTGCCAGGGCTGC
GTGCCAGGGCTGC
GTGCCAGGGCTGC
GTGCCAGGGCTGC
GTGCCAGGGCTGC
GTGCCAGGGCTGC
GTGCCAGGGCTGC
GTGCCAGGGCTGC
GTGCCAGGGCTGC
GTGCCAGGGCTGC
GTGCCAGGGCTGC
GTGCCAGGGCTGC
GTGCCAGGGCTGCAC
GTGCCAGGGCTGCAC
GTGCCAGGGCTGCAGCCGT
GTGCCAGGGCTGCATCCGCTCGGGGC
GTGCCAGGGCTGCC
GTGCCAGGGCTGCC
GTGCCAGGGCTGCC
GTGCCAGGGCTGCC
GTGCCAGGGCTGCC
GTGCCAGGGCTGCC
GTGCCAGGGCTGCC
GTGCCAGGGCTGCC
GTGCCAGGGCTGCC
GTGCCAGGGCTGCC
GTGCCAGGGCTGCC
GTGCCAGGGCTGCC
GTGCCAGGGCTGCC
GTGCCAGGGCTGCC
GTGCCAGGGCTGCC
GTGCCAGGGCTGCC
GTGCCAGGGCTGCC
GTGCCAGGGCTGCC
GTGCCAGGGCTGCC
GTGCCAGGGCTGCC
GTGCCAGGGCTGCC
GTGCCAGGGCTGCC
GTGCCAGGGCTGCC
GTGCCAGGGCTGCC
GTGCCAGGGCTGCC
GTGCCAGGGCTGCC
GTGCCAGGGCTGCC
GTGCCAGGGCTGCCAAC
GTGCCAGGGCTGCCAAC
GTGCCAGGGCTGCCAC
GTGCCAGGGCTGCCACAC
GTGCCAGGGCTGCCACC
GTGCCAGGGCTGCCACCCCTCC
GTGCCAGGGCTGCCACCCCTCC
GTGCCAGGGCTGCCAGCGT
GTGCCAGGGCTGCCAGGGCA
GTGCCAGGGCTGCCCCCGCTCGATAAAATCACAAATGAGAACGA
GTGCCAGGGCTGCCCGAC
GTGCCAGGGCTGCCCGCCTCC
GTGCCAGGGCTGCCT
GTGCCAGGGCTGCCT
GTGCCAGGGCTGCCT
GTGCCAGGGCTGCCTAC
GTGCCAGGGCTGCCTAC
GTGCCAGGGCTGCCTAC
GTGCCAGGGCTGCCTACGCTC
GTGCCAGGGCTGCCTACGCTCGG
GTGCCAGGGCTGCCTACGCTCGT
GTGCCAGGGCTGCCTC
GTGCCAGGGCTGCCTC
GTGCCAGGGCTGCCTC
GTGCCAGGGCTGCCTC
GTGCCAGGGCTGCCTC
GTGCCAGGGCTGCCTC
GTGCCAGGGCTGCCTC
GTGCCAGGGCTGCCTC
GTGCCAGGGCTGCCTC
GTGCCAGGGCTGCCTCAACCCCACCC
GTGCCAGGGCTGCCTCAC
GTGCCAGGGCTGCCTCAC
GTGCCAGGGCTGCCTCACC
GTGCCAGGGCTGCCTCACGGCGGTATCTCT
GTGCCAGGGCTGCCTCACGGGCGATC
GTGCCAGGGCTGCCTCACGT
GTGCCAGGGCTGCCTCACGTCAC
GTGCCAGGGCTGCCTCACT
GTGCCAGGGCTGCCTCC
GTGCCAGGGCTGCCTCC
GTGCCAGGGCTGCCTCC
GTGCCAGGGCTGCCTCC
GTGCCAGGGCTGCCTCC
GTGCCAGGGCTGCCTCC
GTGCCAGGGCTGCCTCC
GTGCCAGGGCTGCCTCC
GTGCCAGGGCTGCCTCC
GTGCCAGGGCTGCCTCC
GTGCCAGGGCTGCCTCC
GTGCCAGGGCTGCCTCC
GTGCCAGGGCTGCCTCC
GTGCCAGGGCTGCCTCC
GTGCCAGGGCTGCCTCC
GTGCCAGGGCTGCCTCC
GTGCCAGGGCTGCCTCC
GTGCCAGGGCTGCCTCC
GTGCCAGGGCTGCCTCC
GTGCCAGGGCTGCCTCC
GTGCCAGGGCTGCCTCCACC
GTGCCAGGGCTGCCTCCACCC
GTGCCAGGGCTGCCTCCACCC
GTGCCAGGGCTGCCTCCACCC
GTGCCAGGGCTGCCTCCACCGC
GTGCCAGGGCTGCCTCCATCGAGC
GTGCCAGGGCTGCCTCCC
GTGCCAGGGCTGCCTCCCCC
GTGCCAGGGCTGCCTCCCCTCTCATAGCT
GTGCCAGGGCTGCCTCCCGCTCGGGGGG
GTGCCAGGGCTGCCTCCG
GTGCCAGGGCTGCCTCCGAC
GTGCCAGGGCTGCCTCCGACACCTAC
GTGCCAGGGCTGCCTCCGACCACC
GTGCCAGGGCTGCCTCCGAGCACTTCCCAGCGAGATGTTTCACACC
GTGCCAGGGCTGCCTCCGATCACA
GTGCCAGGGCTGCCTCCGC
GTGCCAGGGCTGCCTCCGC
GTGCCAGGGCTGCCTCCGC
GTGCCAGGGCTGCCTCCGC
GTGCCAGGGCTGCCTCCGC
GTGCCAGGGCTGCCTCCGC
GTGCCAGGGCTGCCTCCGC
GTGCCAGGGCTGCCTCCGC
GTGCCAGGGCTGCCTCCGC
GTGCCAGGGCTGCCTCCGC
GTGCCAGGGCTGCCTCCGC
GTGCCAGGGCTGCCTCCGC
GTGCCAGGGCTGCCTCCGC
GTGCCAGGGCTGCCTCCGC
GTGCCAGGGCTGCCTCCGC
GTGCCAGGGCTGCCTCCGC
GTGCCAGGGCTGCCTCCGC
GTGCCAGGGCTGCCTCCGC
GTGCCAGGGCTGCCTCCGC
GTGCCAGGGCTGCCTCCGCAACCCTT
GTGCCAGGGCTGCCTCCGCACAC
GTGCCAGGGCTGCCTCCGCACC
GTGCCAGGGCTGCCTCCGCACCCCCT
GTGCCAGGGCTGCCTCCGCAGCC
GTGCCAGGGCTGCCTCCGCCCGA
GTGCCAGGGCTGCCTCCGCCCGG
GTGCCAGGGCTGCCTCCGCCGAC
GTGCCAGGGCTGCCTCCGCGCACTCCG
GTGCCAGGGCTGCCTCCGCT
GTGCCAGGGCTGCCTCCGCT
GTGCCAGGGCTGCCTCCGCT
GTGCCAGGGCTGCCTCCGCT
GTGCCAGGGCTGCCTCCGCT
GTGCCAGGGCTGCCTCCGCT
GTGCCAGGGCTGCCTCCGCT
GTGCCAGGGCTGCCTCCGCTAACC
GTGCCAGGGCTGCCTCCGCTAACCCAATG
GTGCCAGGGCTGCCTCCGCTAACCCAATG
GTGCCAGGGCTGCCTCCGCTACC
GTGCCAGGGCTGCCTCCGCTAGGAACTCACCACCTTC
GTGCCAGGGCTGCCTCCGCTAGGCGGC
GTGCCAGGGCTGCCTCCGCTATGCG
GTGCCAGGGCTGCCTCCGCTC
GTGCCAGGGCTGCCTCCGCTC
GTGCCAGGGCTGCCTCCGCTC
GTGCCAGGGCTGCCTCCGCTC
GTGCCAGGGCTGCCTCCGCTC
GTGCCAGGGCTGCCTCCGCTC
GTGCCAGGGCTGCCTCCGCTC
GTGCCAGGGCTGCCTCCGCTC
GTGCCAGGGCTGCCTCCGCTC
GTGCCAGGGCTGCCTCCGCTC
GTGCCAGGGCTGCCTCCGCTC
GTGCCAGGGCTGCCTCCGCTC
GTGCCAGGGCTGCCTCCGCTC
GTGCCAGGGCTGCCTCCGCTC
GTGCCAGGGCTGCCTCCGCTC
GTGCCAGGGCTGCCTCCGCTC
GTGCCAGGGCTGCCTCCGCTC
GTGCCAGGGCTGCCTCCGCTC
GTGCCAGGGCTGCCTCCGCTC
GTGCCAGGGCTGCCTCCGCTC
GTGCCAGGGCTGCCTCCGCTC
GTGCCAGGGCTGCCTCCGCTC
GTGCCAGGGCTGCCTCCGCTC
GTGCCAGGGCTGCCTCCGCTC
GTGCCAGGGCTGCCTCCGCTC
GTGCCAGGGCTGCCTCCGCTC
GTGCCAGGGCTGCCTCCGCTC
GTGCCAGGGCTGCCTCCGCTC
GTGCCAGGGCTGCCTCCGCTC
GTGCCAGGGCTGCCTCCGCTC
GTGCCAGGGCTGCCTCCGCTCACT
GTGCCAGGGCTGCCTCCGCTCACTA
GTGCCAGGGCTGCCTCCGCTCAGTCCC
GTGCCAGGGCTGCCTCCGCTCATC
GTGCCAGGGCTGCCTCCGCTCATCT
GTGCCAGGGCTGCCTCCGCTCC
GTGCCAGGGCTGCCTCCGCTCC
GTGCCAGGGCTGCCTCCGCTCC
GTGCCAGGGCTGCCTCCGCTCC
GTGCCAGGGCTGCCTCCGCTCC
GTGCCAGGGCTGCCTCCGCTCCC
GTGCCAGGGCTGCCTCCGCTCCGTC
GTGCCAGGGCTGCCTCCGCTCG
GTGCCAGGGCTGCCTCCGCTCG
GTGCCAGGGCTGCCTCCGCTCG
GTGCCAGGGCTGCCTCCGCTCG
GTGCCAGGGCTGCCTCCGCTCG
GTGCCAGGGCTGCCTCCGCTCG
GTGCCAGGGCTGCCTCCGCTCG
GTGCCAGGGCTGCCTCCGCTCG
GTGCCAGGGCTGCCTCCGCTCG
GTGCCAGGGCTGCCTCCGCTCG
GTGCCAGGGCTGCCTCCGCTCG
GTGCCAGGGCTGCCTCCGCTCG
GTGCCAGGGCTGCCTCCGCTCG
GTGCCAGGGCTGCCTCCGCTCG
GTGCCAGGGCTGCCTCCGCTCG
GTGCCAGGGCTGCCTCCGCTCG
GTGCCAGGGCTGCCTCCGCTCG
GTGCCAGGGCTGCCTCCGCTCG
GTGCCAGGGCTGCCTCCGCTCG
GTGCCAGGGCTGCCTCCGCTCG
GTGCCAGGGCTGCCTCCGCTCG
GTGCCAGGGCTGCCTCCGCTCG
GTGCCAGGGCTGCCTCCGCTCG
GTGCCAGGGCTGCCTCCGCTCG
GTGCCAGGGCTGCCTCCGCTCG
GTGCCAGGGCTGCCTCCGCTCGA
GTGCCAGGGCTGCCTCCGCTCGA
GTGCCAGGGCTGCCTCCGCTCGA
GTGCCAGGGCTGCCTCCGCTCGA
GTGCCAGGGCTGCCTCCGCTCGA
GTGCCAGGGCTGCCTCCGCTCGA
GTGCCAGGGCTGCCTCCGCTCGA
GTGCCAGGGCTGCCTCCGCTCGAACCCC
GTGCCAGGGCTGCCTCCGCTCGAACCCGGC
GTGCCAGGGCTGCCTCCGCTCGAACCGTGGA
GTGCCAGGGCTGCCTCCGCTCGAC
GTGCCAGGGCTGCCTCCGCTCGAC
GTGCCAGGGCTGCCTCCGCTCGAC
GTGCCAGGGCTGCCTCCGCTCGAC
GTGCCAGGGCTGCCTCCGCTCGAC
GTGCCAGGGCTGCCTCCGCTCGAC
GTGCCAGGGCTGCCTCCGCTCGAC
GTGCCAGGGCTGCCTCCGCTCGAC
GTGCCAGGGCTGCCTCCGCTCGAC
GTGCCAGGGCTGCCTCCGCTCGAC
GTGCCAGGGCTGCCTCCGCTCGACAC
GTGCCAGGGCTGCCTCCGCTCGACACC
GTGCCAGGGCTGCCTCCGCTCGACC
GTGCCAGGGCTGCCTCCGCTCGACC
GTGCCAGGGCTGCCTCCGCTCGACC
GTGCCAGGGCTGCCTCCGCTCGACCAC
GTGCCAGGGCTGCCTCCGCTCGACCC
GTGCCAGGGCTGCCTCCGCTCGACCC
GTGCCAGGGCTGCCTCCGCTCGACCCC
GTGCCAGGGCTGCCTCCGCTCGACCCC
GTGCCAGGGCTGCCTCCGCTCGACCCC
GTGCCAGGGCTGCCTCCGCTCGACCCCATCCGTCTGAGAC
GTGCCAGGGCTGCCTCCGCTCGACCGAT
GTGCCAGGGCTGCCTCCGCTCGACCGCC
GTGCCAGGGCTGCCTCCGCTCGACCGTTGTCGC
GTGCCAGGGCTGCCTCCGCTCGACCT
GTGCCAGGGCTGCCTCCGCTCGACCT
GTGCCAGGGCTGCCTCCGCTCGACCTA
GTGCCAGGGCTGCCTCCGCTCGACCTC
GTGCCAGGGCTGCCTCCGCTCGACCTC
GTGCCAGGGCTGCCTCCGCTCGACCTCC
GTGCCAGGGCTGCCTCCGCTCGACCTTACCTACTAC
GTGCCAGGGCTGCCTCCGCTCGACGAC
GTGCCAGGGCTGCCTCCGCTCGACGAGC
GTGCCAGGGCTGCCTCCGCTCGACT
GTGCCAGGGCTGCCTCCGCTCGACT
GTGCCAGGGCTGCCTCCGCTCGACTACA
GTGCCAGGGCTGCCTCCGCTCGACTACCATTAGTC
GTGCCAGGGCTGCCTCCGCTCGACTACCTACCGT
GTGCCAGGGCTGCCTCCGCTCGACTCGGGTCCTCGACCCGTCCCGG
GTGCCAGGGCTGCCTCCGCTCGACTCGGGTCCTCGACCGTCCCGG
GTGCCAGGGCTGCCTCCGCTCGACTGC
GTGCCAGGGCTGCCTCCGCTCGAG
GTGCCAGGGCTGCCTCCGCTCGAGAC
GTGCCAGGGCTGCCTCCGCTCGAGAG
GTGCCAGGGCTGCCTCCGCTCGAGAGGC
GTGCCAGGGCTGCCTCCGCTCGAGC
GTGCCAGGGCTGCCTCCGCTCGAGC
GTGCCAGGGCTGCCTCCGCTCGAGC
GTGCCAGGGCTGCCTCCGCTCGAGC
GTGCCAGGGCTGCCTCCGCTCGAGCAC
GTGCCAGGGCTGCCTCCGCTCGAGCGC
GTGCCAGGGCTGCCTCCGCTCGAGCTC
GTGCCAGGGCTGCCTCCGCTCGAGGAGTATAAT
GTGCCAGGGCTGCCTCCGCTCGAGGC
GTGCCAGGGCTGCCTCCGCTCGAGGGAG
GTGCCAGGGCTGCCTCCGCTCGAGGGGTCTTTACGGTCTTTTATTCAGTGGTTCTCTAAACGCTATGCTAAACTACTGAAACAGATGTGGTATTAT
GTGCCAGGGCTGCCTCCGCTCGAGTGCCAC
GTGCCAGGGCTGCCTCCGCTCGAGTGTAATGAGT
GTGCCAGGGCTGCCTCCGCTCGAT
GTGCCAGGGCTGCCTCCGCTCGAT
GTGCCAGGGCTGCCTCCGCTCGATA
GTGCCAGGGCTGCCTCCGCTCGATCTGC
GTGCCAGGGCTGCCTCCGCTCGC
GTGCCAGGGCTGCCTCCGCTCGC
GTGCCAGGGCTGCCTCCGCTCGC
GTGCCAGGGCTGCCTCCGCTCGC
GTGCCAGGGCTGCCTCCGCTCGC
GTGCCAGGGCTGCCTCCGCTCGC
GTGCCAGGGCTGCCTCCGCTCGC
GTGCCAGGGCTGCCTCCGCTCGCA
GTGCCAGGGCTGCCTCCGCTCGCA
GTGCCAGGGCTGCCTCCGCTCGCACC
GTGCCAGGGCTGCCTCCGCTCGCAGGTAAGAGC
GTGCCAGGGCTGCCTCCGCTCGCAT
GTGCCAGGGCTGCCTCCGCTCGCCACCCACAAGAC
GTGCCAGGGCTGCCTCCGCTCGCCCA
GTGCCAGGGCTGCCTCCGCTCGCCCGGT
GTGCCAGGGCTGCCTCCGCTCGCCGC
GTGCCAGGGCTGCCTCCGCTCGCGCACGC
GTGCCAGGGCTGCCTCCGCTCGCGCC
GTGCCAGGGCTGCCTCCGCTCGCGCT
GTGCCAGGGCTGCCTCCGCTCGCGG
GTGCCAGGGCTGCCTCCGCTCGCGGCCGC
GTGCCAGGGCTGCCTCCGCTCGCGGCCTCT
GTGCCAGGGCTGCCTCCGCTCGCGGCCTCT
GTGCCAGGGCTGCCTCCGCTCGCGGGG
GTGCCAGGGCTGCCTCCGCTCGCGTGACT
GTGCCAGGGCTGCCTCCGCTCGCT
GTGCCAGGGCTGCCTCCGCTCGCTA
GTGCCAGGGCTGCCTCCGCTCGCTAC
GTGCCAGGGCTGCCTCCGCTCGCTGCGGGAGGC
GTGCCAGGGCTGCCTCCGCTCGG
GTGCCAGGGCTGCCTCCGCTCGGC
GTGCCAGGGCTGCCTCCGCTCGGC
GTGCCAGGGCTGCCTCCGCTCGGC
GTGCCAGGGCTGCCTCCGCTCGGC
GTGCCAGGGCTGCCTCCGCTCGGCAAC
GTGCCAGGGCTGCCTCCGCTCGGCAGTCC
GTGCCAGGGCTGCCTCCGCTCGGCC
GTGCCAGGGCTGCCTCCGCTCGGCC
GTGCCAGGGCTGCCTCCGCTCGGCC
GTGCCAGGGCTGCCTCCGCTCGGCC
GTGCCAGGGCTGCCTCCGCTCGGCC
GTGCCAGGGCTGCCTCCGCTCGGCCTCAATTGAAAGAAGACCCCCC
GTGCCAGGGCTGCCTCCGCTCGGCCTGGC
GTGCCAGGGCTGCCTCCGCTCGGCGGATGCTCGGGT
GTGCCAGGGCTGCCTCCGCTCGGCTCC
GTGCCAGGGCTGCCTCCGCTCGGCTGT
GTGCCAGGGCTGCCTCCGCTCGGGAGC
GTGCCAGGGCTGCCTCCGCTCGGGAGC
GTGCCAGGGCTGCCTCCGCTCGGGC
GTGCCAGGGCTGCCTCCGCTCGGGCA
GTGCCAGGGCTGCCTCCGCTCGGGCCCCTCCGC
GTGCCAGGGCTGCCTCCGCTCGGGCGGACACT
GTGCCAGGGCTGCCTCCGCTCGGGCTCAGAGAA
GTGCCAGGGCTGCCTCCGCTCGGGG
GTGCCAGGGCTGCCTCCGCTCGGGGC
GTGCCAGGGCTGCCTCCGCTCGGGGGT
GTGCCAGGGCTGCCTCCGCTCGGGGGTAATGAACGTC
GTGCCAGGGCTGCCTCCGCTCGGTACCA
GTGCCAGGGCTGCCTCCGCTCGGTACCA
GTGCCAGGGCTGCCTCCGCTCGGTAGTCAC
GTGCCAGGGCTGCCTCCGCTCGTA
GTGCCAGGGCTGCCTCCGCTCGTC
GTGCCAGGGCTGCCTCCGCTCGTC
GTGCCAGGGCTGCCTCCGCTCGTCGAGGTCT
GTGCCAGGGCTGCCTCCGCTCGTGCC
GTGCCAGGGCTGCCTCCGCTCGTGCCG
GTGCCAGGGCTGCCTCCGCTCGTTAC
GTGCCAGGGCTGCCTCCGCTCGTTTC
GTGCCAGGGCTGCCTCCGCTCTACCG
GTGCCAGGGCTGCCTCCGCTG
GTGCCAGGGCTGCCTCCGCTGAAC
GTGCCAGGGCTGCCTCCGCTGACCGC
GTGCCAGGGCTGCCTCCGCTGACCGC
GTGCCAGGGCTGCCTCCGCTGACCTTGTCCGCTGGAGC
GTGCCAGGGCTGCCTCCGCTGACCTTGTCCGCTGGAGC
GTGCCAGGGCTGCCTCCGCTGAGCCCC
GTGCCAGGGCTGCCTCCGCTGCCTCAACTTGCGCGTATATCTCAC
GTGCCAGGGCTGCCTCCGCTGGCT
GTGCCAGGGCTGCCTCCGCTTCGGGCGACGTGCTTTTACCGTCAGATTCTTGGCTGTTTCAATGTCGTCCATTTTGGTTTTCTTTTACCAGTATTGTTCGTTTGATAATGTATTCTTGCTTATTACATTATAAAATCTGTGCAGATCACATGTCAA
GTGCCAGGGCTGCCTCCGCTTGCCCC
GTGCCAGGGCTGCCTCCGG
GTGCCAGGGCTGCCTCCGGAGTGGATTGAGTTTCGTTGTC
GTGCCAGGGCTGCCTCCGGCTCGACTC
GTGCCAGGGCTGCCTCCGGGGGCTTGT
GTGCCAGGGCTGCCTCCGGT
GTGCCAGGGCTGCCTCCGGTCGACCGC
GTGCCAGGGCTGCCTCCGGTCGAGT
GTGCCAGGGCTGCCTCCGTC
GTGCCAGGGCTGCCTCCGTC
GTGCCAGGGCTGCCTCCGTCAC
GTGCCAGGGCTGCCTCCGTCAC
GTGCCAGGGCTGCCTCCGTCCACCAG
GTGCCAGGGCTGCCTCCGTCG
GTGCCAGGGCTGCCTCCGTCG
GTGCCAGGGCTGCCTCCGTCGC
GTGCCAGGGCTGCCTCCGTCTTGGCACGAGAAATGG
GTGCCAGGGCTGCCTCCGTTCGC
GTGCCAGGGCTGCCTCCT
GTGCCAGGGCTGCCTCCTAC
GTGCCAGGGCTGCCTCCTAC
GTGCCAGGGCTGCCTCGAGCGGTGACC
GTGCCAGGGCTGCCTCGAGGT
GTGCCAGGGCTGCCTCGCGCCCCC
GTGCCAGGGCTGCCTCGGAGTCGT
GTGCCAGGGCTGCCTCGGCTCGACC
GTGCCAGGGCTGCCTCGGGCT
GTGCCAGGGCTGCCTCGGGG
GTGCCAGGGCTGCCTCGTCG
GTGCCAGGGCTGCCTCGTCGAC
GTGCCAGGGCTGCCTCTACGCC
GTGCCAGGGCTGCCTCTGCTCG
GTGCCAGGGCTGCCTCTGCTCGA
GTGCCAGGGCTGCCTCTGTATG
GTGCCAGGGCTGCCTG
GTGCCAGGGCTGCCTGC
GTGCCAGGGCTGCCTGCA
GTGCCAGGGCTGCCTGCCGTTAGCGATAG
GTGCCAGGGCTGCCTGGACGTGTGCCAGGGCTGC
GTGCCAGGGCTGCCTGTCCCGCCTAAAAAA
GTGCCAGGGCTGCCTGTCGAC
GTGCCAGGGCTGCCTGTCGAC
GTGCCAGGGCTGCCTGTCGCC
GTGCCAGGGCTGCCTTCGCTAGTCAG
GTGCCAGGGCTGCCTTCGCTCG
GTGCCAGGGCTGCCTTCGCTCGAC
GTGCCAGGGCTGCGAAAGG
GTGCCAGGGCTGCT
GTGCCAGGGCTGCT
GTGCCAGGGCTGCTCCGCTCGCCTC
GTGCCAGGGCTGCTCCGCTGA
GTGCCAGGGCTGCTCGCG
GTGCCAGGGCTGCTGCCGC
GTGCCAGGGCTGCTGCTGCC
GTGCCAGGGCTGCTGTCAAC
GTGCCAGGGCTGCTT
GTGCCAGGGCTGGAAGCGCAGCCACACAATACCCATCTGCGCACTCGACCTCTCGCGACGCGACCACCTCAGGGCTGCCCCGTCATTGTGAGGAGCATAATGATCAGAGTCTTCCACCGTTGG
GTGCCAGGGCTGGCC
GTGCCAGGGCTGT
GTGCCAGGGCTGTCGACG
GTGCCAGGGCTGTGAGTCA
GTGCCAGGGCTTCCTA
GTGCCAGGGCTTCCTCCGCTCGACTGTGACCC
GTGCCAGGGGC
GTGCCAGGGGC
GTGCCAGGGGCC
GTGCCAGGGGGGT
GTGCCAGGGGGGT
GTGCCAGGGGTGCCTCCGCGGACTACCTACAAAGAAGGAAACACCAAAGACTTTTCC
GTGCCAGGGGTGCCTCCGCTCGGGCGGTTAATCAAGTTCAATGAGGACGTG
GTGCCAGGGGTGCTTAC
GTGCCAGGGTCCTCCGTC
GTGCCAGGGTCCTCCGTC
GTGCCAGGGTCTGTCAATTT
GTGCCAGGGTGCCTAC
GTGCCAGGGTGCCTCCGCGCCTGC
GTGCCAGGGTGCCTGAGCAGGGCCTAAAAGCGGACAATAATTCCATTCCGTAAAAATATATCCTTGAATACATTGTAGTATTTATAAAAGATAGTAATATTAGATTTAACCAATGATTGGGCT
GTGCCAGGGTGCCTGAGCAGGGCCTAAAAGCGGACAATAATTCCATTCCGTAAAATATATCCTTGAATACATTGTAGTATTTATAAAGATAGTAATATTAGATTTAACCAATGATTGGGCT
GTGCCAGGGTGTCCGA
GTGCCAGGGTTGCCTCCGCTTG
GTGCCAGGTC
GTGCCAGGTCCCGGC
GTGCCAGGTGCACTA
GTGCCAGGTTGCCTCCGCTCG
GTGCCAGT
GTGCCAGTATG
GTGCCAGTGCTGCCTCCGCTCGA
GTGCCAGTGCTGCCTCCGCTCGCCAC
GTGCCAGTGCTGCCTCCGCTCGCCAC
GTGCCAGTGCTGCCTCCGCTCGCCAC
GTGCCATGGCTGCCCCGCTCGATGGC
GTGCCATGGCTGCCTCCGC
GTGCCC
GTGCCCGGCTGCCC
GTGCCCGGCTGCCTCCGC
GTGCCCGGGCTGAGGTGTTTCATAGATGTCCCTGC
GTGCCCGGGCTGCCTCCGCTCGAGGGGAT
GTGCCCGGGCTGCTCCGC
GTGCCGCC
GTGCCGGCC
GTGCCGGGGCTGCCTCCGCTCGTCGTCACACCTGACCT
GTGCCTGGGCTGCCTCCGCTCGGGTGGTCGT
GTGCTAGGGCTGCCTCCGC
GTGCTAGGGCTGCCTCCGCTCGAGCTGCC
GTGGC
GTGGCCAGGGCTGCC
GTGGTACC
GTGGTAGGTATTTGAAATTGCAAATACTTTTCTTAA
GTGTCAGGGCTGCCTCCGCTC
GTGTCAGGGCTGCCTCCGCTCAGGGCTGCCTCCGCTCCGACGCCTTGT
GTGTCAGGGCTGCCTCCGCTCCGTCCAGA
GTTCT
T
T
TAACTCCC
TAACTCCC
TAACTCCC
TGCCAGGGC
TGCCAGGGC
TGCCAGGGCTGCCTCCGCTCGAC
TTGCCAGGGCACGCC
TTGCCAGGTGCCT
